# Supplementary material for: tert-Butyl 6-bromo-1,4-dimethyl-9H-carbazole-9-carboxyl­ate
Source: Acta Crystallogr Sect E Struct Rep Online. 2010 Jul 10;66(Pt 8):o1971–2. doi: 10.1107/S1600536810026528 (PMC3007274; doi:10.1107/S1600536810026528)
Supplement: Supplementary file 1 [file e-66-o1971-sup1.cif]

##############################################################################
###                                                                        ###
###        Electronic paper (Acta Crystallographica Section E)             ###
###                                                                        ###
##############################################################################
#                                                                            #
# This CIF contains the data in a paper accepted for publication in Acta     #
# Crystallographica Section E. It conforms to the requirements of Notes      #
# for Authors for Section E, and has been peer reviewed under the auspices   #
# of the IUCr Commission on Journals.                                        #
#                                                                            #
# Full details of the Crystallographic Information File format               #
# are given in the paper "The Crystallographic Information File (CIF):       #
# a New Standard Archive File for Crystallography" by S. R. Hall, F. H.      #
# Allen and I. D. Brown [Acta Cryst. (1991), A47, 655-685].                  #
#                                                                            #
# The current version of the core CIF dictionary is obtainable from          #
# ftp://ftp.iucr.org/pub/cif_core.dic. The current version number is 2.4.    #
#                                                                            #
# Software is freely available for graphical display of the structure(s) in  #
# this CIF.  For information consult the CIF home page http://www.iucr.org/  #
# cif/home.html                                                              #
#                                                                            #
# This file may be used for bona fide research purposes within the           #
# scientific community so long as proper attribution is given to the journal # 
# article from which it was obtained.                                        #
#                                                                            #
##############################################################################
                                             
data_I
_audit_creation_method     SHELXL-97
_chemical_name_systematic
;
<i>tert</i>-Butyl 6-bromo-1,4-dimethyl-9<i>H</i>-carbazole-9-carboxylate
;
_chemical_name_common     ?
_chemical_formula_moiety     'C19 H20 Br N O2'
_chemical_formula_sum     'C19 H20 Br N O2'
_chemical_formula_iupac     'C19 H20 Br N O2'
_chemical_formula_weight     374.27
_chemical_melting_point     ?
_symmetry_cell_setting     triclinic
_symmetry_space_group_name_H-M     'P -1   '
_symmetry_space_group_name_Hall     '-P 1'
loop_
    _symmetry_equiv_pos_as_xyz
    'x, y, z'
    '-x, -y, -z'
_cell_length_a     7.521(4)
_cell_length_b     9.715(5)
_cell_length_c     11.930(6)
_cell_angle_alpha     91.10(4)
_cell_angle_beta     96.40(4)
_cell_angle_gamma     90.96(4)
_cell_volume     865.9(8)
_cell_formula_units_Z     2
_cell_measurement_reflns_used     9940
_cell_measurement_theta_min     5.37
_cell_measurement_theta_max     57.59
_cell_measurement_temperature     291(2)
_exptl_crystal_description     block
_exptl_crystal_colour     colorless
_exptl_crystal_size_max     0.46
_exptl_crystal_size_mid     0.37
_exptl_crystal_size_min     0.34
_exptl_crystal_density_diffrn     1.435
_exptl_crystal_density_meas     ?
_exptl_crystal_density_method     'not measured'
_exptl_crystal_F_000     384
_exptl_absorpt_coefficient_mu     2.383
_exptl_absorpt_correction_type     numerical
_exptl_absorpt_process_details     '(SAINT; Bruker, 2007)'
_exptl_absorpt_correction_T_min     0.3780
_exptl_absorpt_correction_T_max     0.4287
_exptl_special_details
;
;
_diffrn_ambient_temperature     291(2)
_diffrn_radiation_type     MoK\a
_diffrn_radiation_wavelength     0.71073
_diffrn_radiation_source     'fine-focus sealed tube'
_diffrn_radiation_monochromator     graphite
_diffrn_measurement_device_type     'Bruker--Nonius APEXII Kappa CCD'
_diffrn_measurement_method     '\f and \w scans'
_diffrn_detector_area_resol_mean     ?
_diffrn_reflns_number     37091
_diffrn_reflns_av_R_equivalents     0.0248
_diffrn_reflns_av_sigmaI/netI     0.0160
_diffrn_reflns_theta_min     2.10
_diffrn_reflns_theta_max     31.49
_diffrn_reflns_theta_full     31.49
_diffrn_measured_fraction_theta_max     0.994
_diffrn_measured_fraction_theta_full     0.994
_diffrn_reflns_limit_h_min     -11
_diffrn_reflns_limit_h_max     11
_diffrn_reflns_limit_k_min     -14
_diffrn_reflns_limit_k_max     14
_diffrn_reflns_limit_l_min     -17
_diffrn_reflns_limit_l_max     17
_refine_special_details
;
Refinement of <i>F</i>^2^ against ALL reflections. The weighted <i>R</i>-factor
wR and goodness of fit <i>S</i> are based on <i>F</i>^2^, conventional
<i>R</i>-factors <i>R</i> are based on <i>F</i>, with <i>F</i> set to zero for
negative <i>F</i>^2^. The threshold expression of <i>F</i>^2^ >
\s(<i>F</i>^2^) is used only for calculating <i>R</i>-factors(gt) etc. and is
not relevant to the choice of reflections for refinement. <i>R</i>-factors
based on <i>F</i>^2^ are statistically about twice as large as those based on
<i>F</i>, and <i>R</i>- factors based on ALL data will be even larger.
;
_reflns_number_total     5718
_reflns_number_gt     4268
_reflns_threshold_expression     I>2sigma(I)
_refine_ls_structure_factor_coef     Fsqd
_refine_ls_matrix_type     full
_refine_ls_R_factor_all     0.0507
_refine_ls_R_factor_gt     0.0336
_refine_ls_wR_factor_gt     0.0838
_refine_ls_wR_factor_ref     0.0921
_refine_ls_goodness_of_fit_ref     1.020
_refine_ls_restrained_S_all     1.020
_refine_ls_number_reflns     5718
_refine_ls_number_parameters     213
_refine_ls_number_restraints     0
_refine_ls_hydrogen_treatment     constr
_refine_ls_weighting_scheme     calc
_refine_ls_weighting_details
         'calc w=1/[\s^2^(Fo^2^)+(0.0409P)^2^+0.2555P] where P=(Fo^2^+2Fc^2^)/3'
_atom_sites_solution_hydrogens     geom
_atom_sites_solution_primary     direct
_atom_sites_solution_secondary     difmap
_refine_ls_shift/su_max     0.001
_refine_ls_shift/su_mean     0.000
_refine_diff_density_max     0.626
_refine_diff_density_min     -0.518
_refine_ls_extinction_method     none
_refine_ls_extinction_coef     ?
loop_
    _atom_type_symbol
    _atom_type_description
    _atom_type_scat_dispersion_real
    _atom_type_scat_dispersion_imag
    _atom_type_scat_source
    'C' 'C' 0.0033 0.0016
                         'International Tables Vol C Tables 4.2.6.8 and 6.1.1.4'
    'H' 'H' 0.0000 0.0000
                         'International Tables Vol C Tables 4.2.6.8 and 6.1.1.4'
    'N' 'N' 0.0061 0.0033
                         'International Tables Vol C Tables 4.2.6.8 and 6.1.1.4'
    'O' 'O' 0.0106 0.0060
                         'International Tables Vol C Tables 4.2.6.8 and 6.1.1.4'
    'Br' 'Br' -0.2901 2.4595
                         'International Tables Vol C Tables 4.2.6.8 and 6.1.1.4'
_computing_data_collection     'APEX2 (Bruker, 2007)'
_computing_cell_refinement     'SAINT (Bruker, 2007)'
_computing_data_reduction     'SAINT (Bruker, 2007)'
_computing_structure_solution     'SHELXS97 (Sheldrick, 2008)'
_computing_structure_refinement     'SHELXL97 (Sheldrick, 2008)'
_computing_molecular_graphics     'Mercury (Macrae <i>et al.</i>, 2008)'
_computing_publication_material     'SHELXL97 (Sheldrick, 2008)'
loop_
    _atom_site_type_symbol
    _atom_site_label
    _atom_site_fract_x
    _atom_site_fract_y
    _atom_site_fract_z
    _atom_site_U_iso_or_equiv
    _atom_site_adp_type
    _atom_site_calc_flag
    _atom_site_refinement_flags
    _atom_site_occupancy
    _atom_site_disorder_assembly
    _atom_site_disorder_group
    C C1 0.3387(2) -0.20146(16) 0.34933(15) 0.0458(3) Uani d . 1 . .
    C C2 0.3632(2) -0.30773(17) 0.42578(17) 0.0542(4) Uani d . 1 . .
    H H2 0.3978 -0.3929 0.3996 0.065 Uiso calc R 1 . .
    C C3 0.3389(2) -0.29340(17) 0.53845(17) 0.0543(4) Uani d . 1 . .
    H H3 0.3563 -0.3690 0.5847 0.065 Uiso calc R 1 . .
    C C4 0.2894(2) -0.16985(16) 0.58456(14) 0.0444(3) Uani d . 1 . .
    C C4A 0.26189(18) -0.06062(15) 0.51011(13) 0.0376(3) Uani d . 1 . .
    C C5 0.1845(2) 0.15877(16) 0.62353(12) 0.0411(3) Uani d . 1 . .
    H H5 0.1796 0.1170 0.6927 0.049 Uiso calc R 1 . .
    C C5A 0.22209(18) 0.08324(14) 0.52870(12) 0.0360(3) Uani d . 1 . .
    C C6 0.1549(2) 0.29736(16) 0.61113(13) 0.0437(3) Uani d . 1 . .
    C C7 0.1590(2) 0.36264(16) 0.50904(14) 0.0466(3) Uani d . 1 . .
    H H7 0.1388 0.4567 0.5046 0.056 Uiso calc R 1 . .
    C C8 0.1928(2) 0.28895(16) 0.41425(14) 0.0455(3) Uani d . 1 . .
    H H8 0.1944 0.3315 0.3452 0.055 Uiso calc R 1 . .
    C C8A 0.22440(19) 0.14932(15) 0.42488(12) 0.0377(3) Uani d . 1 . .
    C C9 0.2702(3) -0.1553(2) 0.70822(16) 0.0585(4) Uani d . 1 . .
    H H9A 0.3533 -0.0863 0.7419 0.088 Uiso calc R 1 . .
    H H9B 0.2945 -0.2417 0.7440 0.088 Uiso calc R 1 . .
    H H9C 0.1504 -0.1286 0.7178 0.088 Uiso calc R 1 . .
    C C9A 0.28247(18) -0.07791(15) 0.39496(13) 0.0383(3) Uani d . 1 . .
    C C10 0.3831(3) -0.2220(2) 0.23079(17) 0.0601(4) Uani d . 1 . .
    H H10A 0.4583 -0.3004 0.2270 0.090 Uiso calc R 1 . .
    H H10B 0.4447 -0.1415 0.2083 0.090 Uiso calc R 1 . .
    H H10C 0.2747 -0.2370 0.1812 0.090 Uiso calc R 1 . .
    C C11 0.2066(2) 0.06842(17) 0.22633(13) 0.0455(3) Uani d . 1 . .
    C C12 0.2220(3) 0.2419(2) 0.08037(15) 0.0595(4) Uani d . 1 . .
    C C13 0.3005(4) 0.1472(3) -0.00242(19) 0.0880(8) Uani d . 1 . .
    H H13A 0.2410 0.0588 -0.0042 0.132 Uiso calc R 1 . .
    H H13B 0.4259 0.1367 0.0206 0.132 Uiso calc R 1 . .
    H H13C 0.2845 0.1858 -0.0762 0.132 Uiso calc R 1 . .
    C C14 0.0229(3) 0.2543(3) 0.05422(19) 0.0749(6) Uani d . 1 . .
    H H14A -0.0326 0.1646 0.0537 0.112 Uiso calc R 1 . .
    H H14B -0.0037 0.2946 -0.0184 0.112 Uiso calc R 1 . .
    H H14C -0.0221 0.3116 0.1107 0.112 Uiso calc R 1 . .
    C C15 0.3132(5) 0.3824(3) 0.0885(2) 0.0956(9) Uani d . 1 . .
    H H15A 0.2879 0.4284 0.0181 0.143 Uiso calc R 1 . .
    H H15B 0.4401 0.3719 0.1047 0.143 Uiso calc R 1 . .
    H H15C 0.2695 0.4360 0.1477 0.143 Uiso calc R 1 . .
    Br Br1 0.10889(3) 0.40593(2) 0.738576(16) 0.06549(9) Uani d . 1 . .
    O O1 0.12304(19) -0.01560(14) 0.16710(11) 0.0611(3) Uani d . 1 . .
    O O2 0.26615(18) 0.19081(13) 0.19661(10) 0.0537(3) Uani d . 1 . .
    N N9 0.25825(17) 0.05083(13) 0.34212(10) 0.0408(3) Uani d . 1 . .
loop_
    _atom_site_aniso_label
    _atom_site_aniso_U_11
    _atom_site_aniso_U_22
    _atom_site_aniso_U_33
    _atom_site_aniso_U_12
    _atom_site_aniso_U_13
    _atom_site_aniso_U_23
    C1 0.0374(7) 0.0426(7) 0.0575(9) 0.0008(6) 0.0074(6) -0.0080(7)
    C2 0.0496(9) 0.0381(8) 0.0750(12) 0.0043(7) 0.0072(8) -0.0050(7)
    C3 0.0532(9) 0.0395(8) 0.0700(11) 0.0029(7) 0.0048(8) 0.0088(7)
    C4 0.0380(7) 0.0428(7) 0.0521(8) -0.0002(6) 0.0034(6) 0.0072(6)
    C4A 0.0305(6) 0.0376(7) 0.0448(7) 0.0003(5) 0.0040(5) 0.0011(5)
    C5 0.0416(7) 0.0454(8) 0.0365(7) 0.0035(6) 0.0048(6) 0.0014(6)
    C5A 0.0312(6) 0.0383(7) 0.0386(7) 0.0023(5) 0.0030(5) 0.0015(5)
    C6 0.0435(8) 0.0458(8) 0.0418(7) 0.0071(6) 0.0044(6) -0.0055(6)
    C7 0.0504(9) 0.0386(7) 0.0507(8) 0.0091(6) 0.0041(7) -0.0004(6)
    C8 0.0534(9) 0.0422(7) 0.0410(7) 0.0075(6) 0.0042(6) 0.0049(6)
    C8A 0.0359(7) 0.0395(7) 0.0376(6) 0.0027(5) 0.0032(5) -0.0010(5)
    C9 0.0647(11) 0.0576(10) 0.0540(10) 0.0060(8) 0.0070(8) 0.0172(8)
    C9A 0.0324(6) 0.0377(7) 0.0446(7) -0.0002(5) 0.0044(5) -0.0006(5)
    C10 0.0612(11) 0.0584(10) 0.0620(11) 0.0077(8) 0.0145(8) -0.0156(8)
    C11 0.0471(8) 0.0499(8) 0.0400(7) 0.0040(7) 0.0068(6) -0.0013(6)
    C12 0.0760(12) 0.0653(11) 0.0388(8) 0.0052(9) 0.0114(8) 0.0088(7)
    C13 0.110(2) 0.109(2) 0.0513(11) 0.0309(16) 0.0346(12) 0.0106(12)
    C14 0.0836(15) 0.0850(15) 0.0567(11) 0.0204(12) 0.0062(10) 0.0129(11)
    C15 0.129(2) 0.0829(17) 0.0745(16) -0.0223(16) 0.0062(15) 0.0314(13)
    Br1 0.08728(16) 0.05996(12) 0.05042(11) 0.01706(10) 0.01285(9) -0.01170(8)
    O1 0.0717(8) 0.0602(8) 0.0484(7) -0.0039(6) -0.0046(6) -0.0062(6)
    O2 0.0680(8) 0.0550(7) 0.0382(5) -0.0045(6) 0.0059(5) 0.0051(5)
    N9 0.0451(7) 0.0402(6) 0.0374(6) 0.0032(5) 0.0056(5) -0.0012(5)
_geom_special_details
;
All esds (except the esd in the dihedral angle between two l.s. planes) are
estimated using the full covariance matrix. The cell esds are taken into
account individually in the estimation of esds in distances, angles and
torsion angles; correlations between esds in cell parameters are only used
when they are defined by crystal symmetry. An approximate (isotropic)
treatment of cell esds is used for estimating esds involving l.s. planes.
;
loop_
    _geom_bond_atom_site_label_1
    _geom_bond_atom_site_label_2
    _geom_bond_site_symmetry_2
    _geom_bond_distance
    _geom_bond_publ_flag
    C1 C2 . 1.392(3) ?
    C1 C9A . 1.399(2) ?
    C1 C10 . 1.499(3) ?
    C2 C3 . 1.381(3) ?
    C2 H2 . 0.9300 ?
    C3 H3 . 0.9300 ?
    C4 C3 . 1.384(3) ?
    C4 C4A . 1.400(2) ?
    C4 C9 . 1.502(3) ?
    C4A C9A . 1.407(2) ?
    C5 C5A . 1.394(2) ?
    C5 H5 . 0.9300 ?
    C5A C8A . 1.408(2) ?
    C5A C4A . 1.452(2) ?
    C6 C5 . 1.376(2) ?
    C6 C7 . 1.387(2) ?
    C7 C8 . 1.377(2) ?
    C7 H7 . 0.9300 ?
    C8 C8A . 1.387(2) ?
    C8 H8 . 0.9300 ?
    C8A N9 . 1.408(2) ?
    C9 H9A . 0.9600 ?
    C9 H9B . 0.9600 ?
    C9 H9C . 0.9600 ?
    C9A N9 . 1.417(2) ?
    C10 H10A . 0.9600 ?
    C10 H10B . 0.9600 ?
    C10 H10C . 0.9600 ?
    C11 O1 . 1.193(2) ?
    C11 O2 . 1.332(2) ?
    C11 N9 . 1.407(2) ?
    C12 O2 . 1.486(2) ?
    C12 C13 . 1.511(3) ?
    C12 C15 . 1.514(3) ?
    C13 H13A . 0.9600 ?
    C13 H13B . 0.9600 ?
    C13 H13C . 0.9600 ?
    C14 C12 . 1.502(3) ?
    C14 H14A . 0.9600 ?
    C14 H14B . 0.9600 ?
    C14 H14C . 0.9600 ?
    C15 H15A . 0.9600 ?
    C15 H15B . 0.9600 ?
    C15 H15C . 0.9600 ?
    Br1 C6 . 1.9004(18) ?
loop_
    _geom_angle_atom_site_label_1
    _geom_angle_atom_site_label_2
    _geom_angle_atom_site_label_3
    _geom_angle_site_symmetry_1
    _geom_angle_site_symmetry_3
    _geom_angle
    _geom_angle_publ_flag
    C1 C2 H2 . . 118.3 ?
    C1 C9A C4A . . 122.57(15) ?
    C1 C9A N9 . . 128.35(14) ?
    C1 C10 H10A . . 109.5 ?
    C1 C10 H10B . . 109.5 ?
    C1 C10 H10C . . 109.5 ?
    C2 C1 C9A . . 114.58(16) ?
    C2 C1 C10 . . 120.08(16) ?
    C2 C3 C4 . . 122.00(17) ?
    C2 C3 H3 . . 119.0 ?
    C3 C2 C1 . . 123.47(16) ?
    C3 C2 H2 . . 118.3 ?
    C3 C4 C4A . . 116.27(16) ?
    C3 C4 C9 . . 121.07(16) ?
    C4 C3 H3 . . 119.0 ?
    C4 C4A C9A . . 121.03(14) ?
    C4 C4A C5A . . 131.72(15) ?
    C4 C9 H9A . . 109.5 ?
    C4 C9 H9B . . 109.5 ?
    C4 C9 H9C . . 109.5 ?
    C4A C4 C9 . . 122.65(16) ?
    C4A C9A N9 . . 108.67(13) ?
    C5 C5A C8A . . 119.61(14) ?
    C5 C5A C4A . . 133.06(14) ?
    C5 C6 C7 . . 122.74(14) ?
    C5 C6 Br1 . . 119.29(12) ?
    C5A C5 H5 . . 121.2 ?
    C5A C8A N9 . . 108.75(13) ?
    C6 C5 C5A . . 117.59(14) ?
    C6 C5 H5 . . 121.2 ?
    C6 C7 H7 . . 119.8 ?
    C7 C6 Br1 . . 117.97(12) ?
    C7 C8 C8A . . 117.97(15) ?
    C7 C8 H8 . . 121.0 ?
    C8 C7 C6 . . 120.33(15) ?
    C8 C7 H7 . . 119.8 ?
    C8 C8A C5A . . 121.75(14) ?
    C8 C8A N9 . . 129.48(14) ?
    C8A C5A C4A . . 107.33(13) ?
    C8A C8 H8 . . 121.0 ?
    C8A N9 C9A . . 108.07(12) ?
    C9A C1 C10 . . 125.22(16) ?
    C9A C4A C5A . . 107.15(13) ?
    H9A C9 H9B . . 109.5 ?
    H9A C9 H9C . . 109.5 ?
    H9B C9 H9C . . 109.5 ?
    H10A C10 H10B . . 109.5 ?
    H10A C10 H10C . . 109.5 ?
    H10B C10 H10C . . 109.5 ?
    C11 O2 C12 . . 121.26(14) ?
    C11 N9 C8A . . 122.65(13) ?
    C11 N9 C9A . . 125.02(13) ?
    C12 C13 H13A . . 109.5 ?
    C12 C13 H13B . . 109.5 ?
    C12 C13 H13C . . 109.5 ?
    C12 C14 H14A . . 109.5 ?
    C12 C14 H14B . . 109.5 ?
    C12 C14 H14C . . 109.5 ?
    C12 C15 H15A . . 109.5 ?
    C12 C15 H15B . . 109.5 ?
    C12 C15 H15C . . 109.5 ?
    C13 C12 C15 . . 111.9(2) ?
    H13A C13 H13C . . 109.5 ?
    H13B C13 H13C . . 109.5 ?
    H13A C13 H13B . . 109.5 ?
    C14 C12 C13 . . 112.2(2) ?
    C14 C12 C15 . . 110.9(2) ?
    H14A C14 H14B . . 109.5 ?
    H14A C14 H14C . . 109.5 ?
    H14B C14 H14C . . 109.5 ?
    H15A C15 H15C . . 109.5 ?
    H15A C15 H15B . . 109.5 ?
    H15B C15 H15C . . 109.5 ?
    O1 C11 O2 . . 127.27(16) ?
    O1 C11 N9 . . 123.67(16) ?
    O2 C11 N9 . . 109.06(14) ?
    O2 C12 C14 . . 110.07(16) ?
    O2 C12 C13 . . 109.40(17) ?
    O2 C12 C15 . . 101.86(17) ?
loop_
    _geom_torsion_atom_site_label_1
    _geom_torsion_atom_site_label_2
    _geom_torsion_atom_site_label_3
    _geom_torsion_atom_site_label_4
    _geom_torsion_site_symmetry_1
    _geom_torsion_site_symmetry_2
    _geom_torsion_site_symmetry_3
    _geom_torsion_site_symmetry_4
    _geom_torsion
    _geom_torsion_publ_flag
    C1 C9A N9 C11 . . . . 30.8(2) ?
    C8 C8A N9 C11 . . . . -22.4(2) ?
    C9A N9 C11 O2 . . . . -154.38(14) ?
    C9A N9 C11 O1 . . . . 25.5(3) ?
    C8A N9 C11 O2 . . . . 51.6(2) ?
    C8A N9 C11 O1 . . . . -128.47(18) ?
    C9A C4A C4 C9 . . . . 179.52(15) ?
    C2 C3 C4 C9 . . . . -177.79(17) ?
    C3 C2 C1 C10 . . . . 174.71(17) ?
    C4A C9A C1 C10 . . . . -172.72(15) ?
loop_
    _geom_hbond_atom_site_label_D
    _geom_hbond_atom_site_label_H
    _geom_hbond_atom_site_label_A
    _geom_hbond_distance_DH
    _geom_hbond_distance_HA
    _geom_hbond_distance_DA
    _geom_hbond_angle_DHA
    C8 H8 O2 0.93 2.33 2.863(3) 116
data_global
_journal_date_recd_electronic     2010-05-07
_journal_date_accepted     2010-07-05
_journal_name_full     'Acta Crystallographica, Section E'
_journal_year     2010
_journal_volume     66
_journal_issue      8
_journal_page_first     o1971
_journal_page_last     o1972
_journal_paper_category     QO
_journal_coeditor_code     OM2338
_publ_contact_author_name     'Lohier, Jean-Fran\,cois'
_publ_contact_author_address
;     Laboratoire de Chimie Mol\'eculaire et Thio-organique, UMR CNRS 6507,
 FR CNRS 3038 INC3M,
      ENSICAEN - Universit\'e de Caen
      14050 Caen
      France
;
_publ_contact_author_email     jean-francois.lohier@ensicaen.fr
_publ_contact_author_fax     '332 31 45 28 74'
_publ_contact_author_phone     '332 31 45 28 86'
_publ_section_title
;
<i>tert</i>-Butyl 6-bromo-1,4-dimethyl-9<i>H</i>-carbazole-9-carboxylate
;
loop_
    _publ_author_name
    _publ_author_address
    'Lohier, Jean-Fran\,cois'
;     Laboratoire de Chimie Mol\'eculaire et Thio-organique, UMR CNRS 6507,
 FR CNRS 3038 INC3M,
      ENSICAEN -- Universit\'e de Caen
      14050 Caen
      France
;
    'Caruso, Anna'
;    Centre d'\'Etudes et de Recherche sur le M\'edicament de Normandie (CERMN)
      EA 3915, FR CNRS 3038 INC3M
      Universit\'e de Caen
      boulevard Becquerel
      14032 Caen
      France
;
    'Sopkov\'a-de Oliveira Santos, Jana'
;     Centre d'\'Etudes et de Recherche sur le M\'edicament de Normandie (CERMN)
      EA 3915, FR CNRS 3038 INC3M
      Universit\'e de Caen
      boulevard Becquerel
      14032 Caen
      France
;
    'Lancelot, Jean-Charles'
;    Centre d'\'Etudes et de Recherche sur le M\'edicament de Normandie (CERMN)
      EA 3915, FR CNRS 3038 INC3M
      Universit\'e de Caen
      boulevard Becquerel
      14032 Caen
      France
;
    'Rault, Sylvain'
;     Centre d'\'Etudes et de Recherche sur le M\'edicament de Normandie (CERMN)
      EA 3915, FR CNRS 3038 INC3M
      Universit\'e de Caen
      boulevard Becquerel
      14032 Caen
      France
;
