# Supplementary material for: tert-Butyl 6-bromo-1,4-dimethyl-9H-carbazole-9-carboxyl­ate
Source: Acta Crystallogr Sect E Struct Rep Online. 2010 Jul 10;66(Pt 8):o1971–2. doi: 10.1107/S1600536810026528 (PMC3007274; doi:10.1107/S1600536810026528)
Supplement: Supplementary file 2 [file e-66-o1971-Isup2.hkl]

# 
# h,k,l, Fc-squared, Fo-squared, sigma(Fo-squared) and status flag 
# 
data_I
_shelx_title ' jcl11 in P-1' 
_shelx_refln_list_code          4 
_shelx_F_calc_maximum      113.79 
_exptl_crystal_F_000       384.00 
_reflns_d_resolution_high  0.6803 
 
loop_ 
 _symmetry_equiv_pos_as_xyz 
 'x, y, z' 
 '-x, -y, -z' 
 
_cell_length_a     7.5213 
_cell_length_b     9.7147 
_cell_length_c    11.9299 
_cell_angle_alpha  91.101 
_cell_angle_beta   96.397 
_cell_angle_gamma  90.957 
 
_shelx_F_squared_multiplier     1.000 
 
loop_ 
 _refln_index_h 
 _refln_index_k 
 _refln_index_l 
 _refln_F_squared_calc 
 _refln_F_squared_meas 
 _refln_F_squared_sigma 
 _refln_observed_status 
   1   0   0     2914.94     2897.63     26.29 o 
   2   0   0    11780.70    12117.42    102.37 o 
   3   0   0      122.79      132.15      1.17 o 
   4   0   0      143.64      126.48      1.11 o 
   5   0   0      306.91      303.51      2.39 o 
   6   0   0       48.73       55.36      0.91 o 
   7   0   0        1.78        0.39      0.69 o 
   8   0   0       33.70       32.17      1.24 o 
   9   0   0        1.69        1.47      1.26 o 
  10   0   0        0.05        0.75      1.51 o 
 -10   1   0        2.09        1.36      1.59 o 
  -9   1   0       13.90       16.43      1.84 o 
  -8   1   0        5.74        7.29      0.96 o 
  -7   1   0        1.96        1.74      0.73 o 
  -6   1   0       23.41       24.06      0.67 o 
  -5   1   0      307.49      306.05      2.42 o 
  -4   1   0      652.79      641.47      4.60 o 
  -3   1   0       65.46       66.51      0.66 o 
  -2   1   0      910.12      962.77      8.33 o 
  -1   1   0      540.12      605.10      7.46 o 
   0   1   0      661.67      697.11     26.09 o 
   1   1   0     7669.31     7352.95     72.02 o 
   3   1   0      303.58      342.03      2.76 o 
   4   1   0     3969.04     4188.98     30.47 o 
   5   1   0       52.55       47.72      0.72 o 
   6   1   0       17.40       16.11      0.96 o 
   7   1   0        5.28        9.27      0.66 o 
   8   1   0        3.39        6.22      0.86 o 
   9   1   0        0.33       -0.68      1.22 o 
  10   1   0        3.46        3.08      1.58 o 
 -10   2   0        8.46       10.91      1.87 o 
  -9   2   0        0.89        2.59      1.39 o 
  -8   2   0        0.93        1.41      1.06 o 
  -7   2   0      101.85       95.54      1.52 o 
  -6   2   0       95.66       93.06      1.47 o 
  -5   2   0       21.12       16.83      0.66 o 
  -4   2   0      709.54      711.09      6.23 o 
  -3   2   0     4502.73     4671.24     36.26 o 
  -2   2   0     1347.47     1425.66     10.40 o 
  -1   2   0       35.16       40.06      0.80 o 
   0   2   0     1033.52     1124.69     12.14 o 
   1   2   0     3623.49     3817.23     28.76 o 
   2   2   0     2605.84     2620.29     19.98 o 
   3   2   0      238.68      229.63      1.77 o 
   4   2   0      244.02      281.36      2.34 o 
   5   2   0      578.80      572.70      4.58 o 
   6   2   0     1043.45     1039.06      8.79 o 
   7   2   0        3.27        6.69      0.73 o 
   8   2   0       60.96       46.77      1.30 o 
   9   2   0        0.84        0.15      1.38 o 
  10   2   0        2.04        1.01      1.51 o 
 -10   3   0        1.84        1.49      1.62 o 
  -9   3   0        0.15        1.34      1.36 o 
  -8   3   0       46.96       44.11      1.49 o 
  -7   3   0       58.08       62.47      1.45 o 
  -6   3   0        3.92        4.21      0.70 o 
  -5   3   0      178.28      185.36      1.93 o 
  -4   3   0      158.28      177.62      1.76 o 
  -3   3   0      295.26      269.27      2.41 o 
  -2   3   0     2035.08     2124.04     15.47 o 
  -1   3   0     4829.29     5133.87     55.56 o 
   0   3   0       98.99      106.42      1.22 o 
   1   3   0      575.63      592.31      5.23 o 
   2   3   0       37.36       28.56      0.47 o 
   3   3   0     1784.58     1845.83     13.95 o 
   4   3   0      735.92      759.70      5.63 o 
   5   3   0       69.54       64.81      1.04 o 
   6   3   0       15.33       10.73      1.03 o 
   7   3   0       26.96       27.96      0.84 o 
   8   3   0      109.85      112.27      2.35 o 
   9   3   0        0.18        1.38      1.22 o 
  10   3   0       17.84       13.89      1.59 o 
 -10   4   0        0.69        2.40      1.60 o 
  -9   4   0        3.73        2.03      1.44 o 
  -8   4   0        2.72        3.69      1.18 o 
  -7   4   0       40.49       41.20      1.22 o 
  -6   4   0      285.76      276.42      2.98 o 
  -5   4   0      290.82      283.08      2.69 o 
  -4   4   0       46.66       43.71      0.93 o 
  -3   4   0       55.35       41.38      0.70 o 
  -2   4   0       53.69       41.66      1.31 o 
  -1   4   0     1253.98     1316.11     10.63 o 
   0   4   0     1245.90     1290.85     10.50 o 
   1   4   0       11.36       15.23      0.73 o 
   2   4   0      541.45      537.72      4.18 o 
   3   4   0      767.51      750.29      5.45 o 
   4   4   0      372.00      361.26      2.62 o 
   5   4   0       71.00       80.79      1.43 o 
   6   4   0       15.46       11.59      0.69 o 
   7   4   0       49.52       46.54      1.39 o 
   8   4   0        0.18       -1.19      1.19 o 
   9   4   0        0.69        0.14      1.28 o 
  10   4   0        5.70        6.71      1.48 o 
 -10   5   0        5.55        8.56      1.59 o 
  -9   5   0        4.43        7.84      1.58 o 
  -8   5   0        3.28        3.79      1.15 o 
  -7   5   0        1.90        1.66      1.10 o 
  -6   5   0       66.20       64.83      1.46 o 
  -5   5   0      297.06      293.60      2.85 o 
  -4   5   0      418.45      422.41      3.57 o 
  -3   5   0       56.90       54.29      0.84 o 
  -2   5   0      226.87      228.11      1.98 o 
  -1   5   0      662.03      642.98      5.35 o 
   0   5   0     1270.48     1284.35     11.24 o 
   1   5   0      564.98      540.92      4.51 o 
   2   5   0        4.34        6.74      0.42 o 
   3   5   0       18.58       17.34      0.60 o 
   4   5   0      338.94      328.67      2.74 o 
   5   5   0      443.23      441.70      4.25 o 
   6   5   0       34.38       43.84      1.14 o 
   7   5   0       15.54        9.65      1.02 o 
   8   5   0       10.26        9.26      1.35 o 
   9   5   0        2.07        2.76      1.40 o 
  10   5   0        0.06        1.25      1.49 o 
 -10   6   0        1.66        2.45      1.70 o 
  -9   6   0        5.51        5.18      1.42 o 
  -8   6   0       29.53       29.17      1.60 o 
  -7   6   0        6.03        7.51      1.21 o 
  -6   6   0       27.76       26.69      1.83 o 
  -5   6   0       90.62       84.44      1.45 o 
  -4   6   0      260.47      258.41      2.42 o 
  -3   6   0      176.83      181.83      1.82 o 
  -2   6   0        5.19        4.03      0.47 o 
  -1   6   0      178.56      177.28      1.83 o 
   0   6   0      504.95      500.51      4.83 o 
   1   6   0      679.25      647.14      4.78 o 
   2   6   0       52.18       48.23      0.86 o 
   3   6   0       15.99       13.96      0.81 o 
   4   6   0        4.69        6.74      0.75 o 
   5   6   0        8.56        9.16      0.82 o 
   6   6   0       69.00       67.93      1.44 o 
   7   6   0        9.31       12.12      1.13 o 
   8   6   0        1.41        0.42      1.43 o 
   9   6   0        2.65        2.43      1.53 o 
  -9   7   0        2.10        3.60      1.60 o 
  -8   7   0        9.60        9.66      1.45 o 
  -7   7   0       18.16       19.35      1.35 o 
  -6   7   0       50.62       52.55      1.63 o 
  -5   7   0        4.25        5.24      0.88 o 
  -4   7   0      547.20      540.51      4.30 o 
  -3   7   0      676.29      671.94      5.46 o 
  -2   7   0       76.93       73.21      1.17 o 
  -1   7   0        3.24        0.15      0.62 o 
   0   7   0      133.72      129.83      1.40 o 
   1   7   0      766.89      727.19      5.38 o 
   2   7   0      348.47      327.80      2.78 o 
   3   7   0       28.60       30.01      0.91 o 
   4   7   0       10.48        5.58      0.83 o 
   5   7   0       37.92       37.85      1.14 o 
   6   7   0        0.68        1.01      1.15 o 
   7   7   0        5.03        6.84      1.24 o 
   8   7   0        7.56       12.81      1.89 o 
   9   7   0        1.61        0.01      1.98 o 
  -9   8   0        0.00        2.63      1.81 o 
  -8   8   0        6.32        7.10      1.62 o 
  -7   8   0       12.81       13.93      1.46 o 
  -6   8   0        9.66       11.75      1.25 o 
  -5   8   0        4.63        2.91      1.06 o 
  -4   8   0        1.81        0.06      0.91 o 
  -3   8   0       84.74       81.99      2.31 o 
  -2   8   0      857.23      836.37      6.68 o 
  -1   8   0      374.73      355.63      2.94 o 
   0   8   0      134.33      141.13      1.49 o 
   1   8   0       51.15       48.12      0.98 o 
   2   8   0        4.69        4.45      0.63 o 
   3   8   0      168.73      166.15      1.90 o 
   4   8   0       28.03       31.57      1.25 o 
   5   8   0        9.92        8.24      1.09 o 
   6   8   0        4.86        2.95      1.22 o 
   7   8   0        0.61        2.34      1.37 o 
   8   8   0        0.25        2.47      1.97 o 
  -8   9   0        1.59        1.85      1.74 o 
  -7   9   0        9.57        7.53      1.65 o 
  -6   9   0       51.60       52.41      1.79 o 
  -5   9   0       23.57       27.56      1.29 o 
  -4   9   0        0.40       -0.50      1.04 o 
  -3   9   0       23.22       25.44      1.15 o 
  -2   9   0       68.89       78.74      1.47 o 
  -1   9   0      116.86      113.01      1.59 o 
   0   9   0      384.85      340.08      3.26 o 
   1   9   0       10.40        8.85      0.89 o 
   2   9   0      544.97      529.24      4.43 o 
   3   9   0       54.48       57.87      1.46 o 
   4   9   0       25.74       24.98      1.36 o 
   5   9   0       13.85       15.57      1.38 o 
   6   9   0        0.02        0.52      1.30 o 
   7   9   0       10.63        9.32      1.57 o 
   8   9   0        0.18        0.86      2.91 o 
  -7  10   0       10.26       11.70      1.78 o 
  -6  10   0       21.11       21.20      1.74 o 
  -5  10   0       20.61       22.21      1.36 o 
  -4  10   0       52.79       56.60      1.49 o 
  -3  10   0        0.47       -0.08      1.16 o 
  -2  10   0       21.96       27.31      1.16 o 
  -1  10   0       22.10       28.56      1.21 o 
   0  10   0       85.80       86.46      1.56 o 
   1  10   0       24.61       18.52      1.04 o 
   2  10   0       20.51       15.52      1.09 o 
   3  10   0        0.79        1.63      1.32 o 
   4  10   0      177.02      170.09      3.96 o 
   5  10   0       26.12       29.76      1.54 o 
   6  10   0       28.32       24.13      1.62 o 
   7  10   0        0.02       -1.17      1.70 o 
  -7  11   0        0.24       -1.31      1.89 o 
  -6  11   0        0.87        1.03      1.75 o 
  -5  11   0       30.68       33.97      1.72 o 
  -4  11   0       48.93       54.54      1.74 o 
  -3  11   0        1.65       -0.20      1.57 o 
  -2  11   0        0.01       -1.53      1.53 o 
  -1  11   0       21.68       26.47      1.23 o 
   0  11   0       36.02       41.99      1.28 o 
   1  11   0        7.18        8.15      1.20 o 
   2  11   0       10.43       11.10      1.39 o 
   3  11   0        3.92        5.14      1.46 o 
   4  11   0        0.57        0.77      1.58 o 
   5  11   0        2.05        2.42      1.52 o 
   6  11   0       24.81       24.31      2.79 o 
  -6  12   0        3.90        4.57      2.17 o 
  -5  12   0        4.84        5.81      2.06 o 
  -4  12   0        0.77       -1.65      1.65 o 
  -3  12   0       21.83       22.73      1.76 o 
  -2  12   0       35.73       35.89      1.61 o 
  -1  12   0        2.59        1.91      1.25 o 
   0  12   0        8.04        9.09      1.30 o 
   1  12   0       26.40       29.89      1.49 o 
   2  12   0       18.42       21.77      1.48 o 
   3  12   0        0.09        0.62      1.66 o 
   4  12   0        0.70       -0.35      1.57 o 
   5  12   0        1.62        0.28      1.70 o 
  -4  13   0       13.32       16.58      2.05 o 
  -3  13   0       11.53       12.64      1.73 o 
  -2  13   0        4.23        4.15      1.65 o 
  -1  13   0        0.38       -1.50      1.59 o 
   0  13   0       14.61       10.50      1.50 o 
   1  13   0        1.78        2.35      1.54 o 
   2  13   0        6.95       10.42      1.80 o 
   3  13   0        4.40        6.46      1.87 o 
   4  13   0        0.65        0.81      1.79 o 
  -2  14   0        7.66        7.87      2.02 o 
  -1  14   0        3.26       -0.95      1.91 o 
   0  14   0        4.96        3.25      1.73 o 
   1  14   0        0.71       -1.69      1.69 o 
  -1 -14   1        4.83        5.50      1.70 o 
   0 -14   1        4.14        1.83      1.86 o 
   1 -14   1        1.35        0.30      1.90 o 
   2 -14   1        0.05       -1.77      1.77 o 
  -4 -13   1        0.31       -0.36      1.91 o 
  -3 -13   1        7.87        7.73      1.83 o 
  -2 -13   1        1.34        0.78      1.64 o 
  -1 -13   1        9.73       11.76      1.61 o 
   0 -13   1       45.87       52.49      1.69 o 
   1 -13   1        6.25        8.42      1.60 o 
   2 -13   1       11.25        8.35      1.64 o 
   3 -13   1        0.82        1.78      2.13 o 
   4 -13   1        0.20       -0.95      1.94 o 
  -5 -12   1        0.29       -0.55      1.65 o 
  -4 -12   1       15.93       18.42      1.79 o 
  -3 -12   1        0.88        0.49      1.64 o 
  -2 -12   1        0.16       -0.55      1.39 o 
  -1 -12   1        0.26        1.32      1.37 o 
   0 -12   1       15.05       13.96      1.21 o 
   1 -12   1       24.76       28.38      1.30 o 
   2 -12   1       27.46       33.50      1.79 o 
   3 -12   1        1.03        1.54      1.64 o 
   4 -12   1       22.96       27.19      2.11 o 
   5 -12   1        1.54        2.46      2.04 o 
   6 -12   1        0.85       -0.37      2.89 o 
  -6 -11   1       20.04       15.85      1.67 o 
  -5 -11   1        1.04       -0.50      1.62 o 
  -4 -11   1        6.17        4.65      1.56 o 
  -3 -11   1       12.45       14.78      1.49 o 
  -2 -11   1       90.32       93.62      3.00 o 
  -1 -11   1        3.53        7.68      1.02 o 
   0 -11   1       27.03       21.18      1.15 o 
   1 -11   1       35.18       34.16      1.39 o 
   2 -11   1       70.53       74.61      2.07 o 
   3 -11   1        9.67       12.79      1.68 o 
   4 -11   1        1.55        4.54      1.46 o 
   5 -11   1        0.21       -0.28      1.54 o 
   6 -11   1       24.94       31.41      2.24 o 
   7 -11   1        2.78        1.61      1.94 o 
  -7 -10   1        5.64        5.26      2.08 o 
  -6 -10   1       17.10       17.11      1.72 o 
  -5 -10   1        1.03        0.52      1.63 o 
  -4 -10   1       89.88       83.43      2.12 o 
  -3 -10   1       45.90       45.62      1.56 o 
  -2 -10   1      143.29      134.20      2.57 o 
  -1 -10   1       10.14       10.09      0.93 o 
   0 -10   1       81.17       93.91      1.61 o 
   1 -10   1        3.53       -0.51      1.06 o 
   2 -10   1      157.43      152.20      2.38 o 
   3 -10   1       38.26       43.18      1.51 o 
   4 -10   1       12.82       15.12      1.25 o 
   5 -10   1        0.72        1.50      1.56 o 
   6 -10   1        2.66        3.96      1.39 o 
   7 -10   1        0.40        0.06      1.71 o 
  -8  -9   1        2.80        1.53      2.14 o 
  -7  -9   1        0.22       -1.56      1.69 o 
  -6  -9   1       19.64       20.71      1.49 o 
  -5  -9   1       61.12       62.21      1.74 o 
  -4  -9   1        8.49        9.17      1.09 o 
  -3  -9   1       19.06       17.14      1.02 o 
  -2  -9   1       23.30       22.27      0.81 o 
  -1  -9   1      255.19      251.30      2.48 o 
   0  -9   1      480.94      452.84      3.86 o 
   1  -9   1        3.09        4.35      0.87 o 
   2  -9   1       62.13       49.85      1.36 o 
   3  -9   1      148.99      147.10      1.94 o 
   4  -9   1      108.98      116.40      1.75 o 
   5  -9   1        1.12        0.58      1.07 o 
   6  -9   1        0.79       -1.13      1.25 o 
   7  -9   1        7.80        7.02      1.51 o 
   8  -9   1        5.14        8.57      1.68 o 
  -8  -8   1        0.94       -0.56      1.94 o 
  -7  -8   1        0.29       -1.10      1.58 o 
  -6  -8   1        0.06       -0.93      1.13 o 
  -5  -8   1        0.65        0.49      0.98 o 
  -4  -8   1       54.26       48.68      1.26 o 
  -3  -8   1      341.94      344.03      3.48 o 
  -2  -8   1       30.78       29.06      0.81 o 
  -1  -8   1      422.52      410.18      3.26 o 
   0  -8   1        7.39        5.03      0.61 o 
   1  -8   1      280.26      267.54      2.48 o 
   2  -8   1      565.14      545.41      4.27 o 
   3  -8   1      191.77      191.70      2.08 o 
   4  -8   1      456.20      439.45      3.68 o 
   5  -8   1       71.97       69.93      1.39 o 
   6  -8   1        3.78        5.15      1.10 o 
   7  -8   1        0.64        0.68      1.36 o 
   8  -8   1        0.37        2.11      1.50 o 
   9  -8   1        2.27        4.61      1.74 o 
  -9  -7   1        1.67        1.39      1.96 o 
  -8  -7   1        6.27        3.92      2.73 o 
  -7  -7   1       30.35       26.29      2.67 o 
  -6  -7   1       27.00       33.79      1.28 o 
  -5  -7   1       79.27       86.20      2.67 o 
  -4  -7   1       27.12       26.85      0.93 o 
  -3  -7   1        8.03        6.93      0.74 o 
  -2  -7   1        5.05        5.27      0.73 o 
  -1  -7   1       58.99       61.72      1.49 o 
   0  -7   1      407.39      408.47      3.19 o 
   1  -7   1     1158.30     1150.26      8.40 o 
   2  -7   1        4.73        6.01      0.65 o 
   3  -7   1        0.48       -0.63      0.68 o 
   4  -7   1       41.91       38.17      0.94 o 
   5  -7   1      312.81      314.75      3.18 o 
   6  -7   1      252.03      250.53      2.82 o 
   7  -7   1        1.45        0.88      1.47 o 
   8  -7   1       12.43       12.11      1.54 o 
   9  -7   1        0.07        1.34      1.65 o 
  -9  -6   1        0.03       -1.56      1.56 o 
  -8  -6   1        2.89        2.47      1.34 o 
  -7  -6   1        3.86        4.39      1.24 o 
  -6  -6   1       79.25       72.92      2.16 o 
  -5  -6   1       62.72       52.15      1.25 o 
  -4  -6   1      381.94      396.82      3.81 o 
  -3  -6   1      762.38      735.15      6.98 o 
  -2  -6   1      123.58      117.96      1.32 o 
  -1  -6   1       14.35       17.97      0.59 o 
   0  -6   1      132.93      114.57      2.09 o 
   1  -6   1      208.05      197.58      1.84 o 
   2  -6   1      924.09      947.90      7.40 o 
   3  -6   1      903.12      902.63      6.78 o 
   4  -6   1        2.17        4.22      0.62 o 
   5  -6   1       82.56       86.09      1.50 o 
   6  -6   1       23.35       21.23      1.02 o 
   7  -6   1       90.85       94.54      2.78 o 
   8  -6   1       31.10       32.65      1.71 o 
   9  -6   1       11.08       11.61      1.75 o 
 -10  -5   1        0.05       -0.02      2.01 o 
  -9  -5   1        2.11        2.92      1.27 o 
  -8  -5   1        0.60        0.06      1.22 o 
  -7  -5   1        1.81       -0.56      1.58 o 
  -6  -5   1       12.37       11.56      0.71 o 
  -5  -5   1       49.80       48.51      0.90 o 
  -4  -5   1       62.39       55.36      0.96 o 
  -3  -5   1      263.60      270.77      2.46 o 
  -2  -5   1     2551.96     2624.02     19.80 o 
  -1  -5   1      281.65      277.20      2.45 o 
   0  -5   1      167.21      223.97      2.45 o 
   1  -5   1      133.05      164.05      1.53 o 
   2  -5   1      697.15      658.64      5.54 o 
   3  -5   1      206.17      179.09      1.72 o 
   4  -5   1       43.31       38.12      0.84 o 
   5  -5   1      119.18      112.62      1.55 o 
   6  -5   1        1.73        2.00      0.97 o 
   7  -5   1       79.53       85.39      1.84 o 
   8  -5   1        8.28        6.47      1.43 o 
   9  -5   1        0.85        2.29      1.56 o 
  10  -5   1        1.58       -0.15      1.73 o 
 -10  -4   1        4.39        5.85      3.57 o 
  -9  -4   1        4.48        4.62      1.33 o 
  -8  -4   1        0.05       -0.31      0.85 o 
  -7  -4   1       55.19       68.72      1.34 o 
  -6  -4   1       76.71       79.07      1.30 o 
  -5  -4   1        2.43        2.55      0.92 o 
  -4  -4   1      125.17      118.47      1.11 o 
  -3  -4   1       85.55      103.69      1.04 o 
  -2  -4   1     1671.95     1697.92     13.70 o 
  -1  -4   1     6131.74     6220.44     47.08 o 
   0  -4   1     2120.84     2179.34     20.83 o 
   1  -4   1       25.85       42.37      0.71 o 
   2  -4   1     1134.78     1262.38     11.22 o 
   3  -4   1     1372.28     1416.06     11.07 o 
   4  -4   1      339.38      300.98      2.80 o 
   5  -4   1       14.10       18.89      0.74 o 
   6  -4   1       18.15       18.99      0.98 o 
   7  -4   1        0.72       -0.14      1.10 o 
   8  -4   1        8.23       11.30      1.36 o 
   9  -4   1       20.83       21.45      1.55 o 
  10  -4   1        0.18        0.14      1.55 o 
 -10  -3   1        2.66        3.68      2.02 o 
  -9  -3   1        0.08       -0.88      0.88 o 
  -8  -3   1       35.76       33.09      1.01 o 
  -7  -3   1        4.06        2.88      0.67 o 
  -6  -3   1       98.94      112.42      1.49 o 
  -5  -3   1      249.31      252.90      2.06 o 
  -4  -3   1      214.65      205.76      1.66 o 
  -3  -3   1      155.93      168.81      1.36 o 
  -2  -3   1       23.88       28.58      0.51 o 
  -1  -3   1      745.14      759.87      5.79 o 
   0  -3   1     2735.36     2885.28     27.60 o 
   1  -3   1     3092.11     3344.46     32.35 o 
   2  -3   1      362.33      347.80      2.85 o 
   3  -3   1      423.38      478.28      4.11 o 
   4  -3   1      908.30      931.45      7.36 o 
   5  -3   1      382.16      378.26      3.74 o 
   6  -3   1        0.93        0.98      0.73 o 
   7  -3   1       27.05       22.92      1.43 o 
   8  -3   1        1.22        2.35      1.18 o 
   9  -3   1        0.54       -0.15      1.39 o 
  10  -3   1        1.99       -0.26      1.45 o 
 -10  -2   1        4.66        5.97      2.05 o 
  -9  -2   1        4.31        4.94      1.13 o 
  -8  -2   1        1.45        1.41      0.76 o 
  -7  -2   1        2.41        2.16      0.69 o 
  -6  -2   1       32.29       31.83      0.64 o 
  -5  -2   1      226.51      216.45      1.76 o 
  -4  -2   1     1749.45     1869.95     13.50 o 
  -3  -2   1     1094.48     1077.14      7.75 o 
  -2  -2   1      179.33      183.74      1.58 o 
  -1  -2   1      187.21      196.19      1.79 o 
   0  -2   1     4924.62     4959.69    152.58 o 
   1  -2   1     2879.67     2967.94     29.25 o 
   2  -2   1       24.74       45.52      0.57 o 
   3  -2   1      130.07      163.67      1.46 o 
   4  -2   1      522.88      542.20      4.36 o 
   5  -2   1      481.70      488.35      3.77 o 
   6  -2   1      135.60      140.92      1.65 o 
   7  -2   1        6.66       10.32      0.91 o 
   8  -2   1       29.50       25.18      1.30 o 
   9  -2   1        7.62        7.16      1.24 o 
  10  -2   1        1.68        1.45      1.39 o 
 -10  -1   1        2.45        0.90      1.40 o 
  -9  -1   1        1.05        2.14      1.17 o 
  -8  -1   1       32.68       38.05      1.18 o 
  -7  -1   1       59.20       56.88      1.03 o 
  -6  -1   1        6.15        4.37      0.46 o 
  -5  -1   1        5.19        7.13      0.39 o 
  -4  -1   1       21.63       31.88      0.68 o 
  -3  -1   1     1191.71     1133.90     11.08 o 
  -2  -1   1    10537.43    10627.53    116.72 o 
  -1  -1   1      676.03      720.31      7.29 o 
   0  -1   1     1102.04     1190.78     11.71 o 
   1  -1   1     1198.46     1316.40     13.09 o 
   2  -1   1    11575.70    11555.73     84.39 o 
   3  -1   1      790.48      764.30      5.67 o 
   4  -1   1     1010.63     1077.47      8.95 o 
   5  -1   1      177.47      172.94      1.77 o 
   6  -1   1      149.75      140.83      1.83 o 
   7  -1   1       97.62      104.14      1.48 o 
   8  -1   1        0.80        0.96      0.89 o 
   9  -1   1        0.04       -0.90      1.12 o 
  10  -1   1        2.62        1.99      1.69 o 
 -11   0   1        1.36        1.35      2.69 o 
 -10   0   1        1.79        0.13      1.59 o 
  -9   0   1        8.20       10.60      1.27 o 
  -8   0   1        0.34        0.68      0.91 o 
  -7   0   1       31.67       33.60      0.80 o 
  -6   0   1      166.98      158.82      1.45 o 
  -5   0   1       64.35       66.17      1.15 o 
  -4   0   1       54.81       52.77      0.67 o 
  -3   0   1      864.76      853.08      5.43 o 
  -2   0   1      176.84      149.96      1.46 o 
  -1   0   1      410.40      405.98      5.47 o 
   1   0   1       56.22       58.74      0.67 o 
   2   0   1    12947.84    13284.57    168.17 o 
   3   0   1     2986.44     3069.11     23.90 o 
   4   0   1      157.66      127.11      1.24 o 
   5   0   1      149.18      150.26      1.37 o 
   6   0   1      237.29      223.72      1.95 o 
   7   0   1        7.39        6.99      0.75 o 
   8   0   1        1.35        3.09      0.85 o 
   9   0   1        0.04       -1.28      1.28 o 
  10   0   1        1.64        2.77      1.69 o 
 -11   1   1        0.32       -2.85      2.85 o 
 -10   1   1        0.12       -1.60      1.60 o 
  -9   1   1       10.62        9.56      1.53 o 
  -8   1   1        5.74        7.65      0.93 o 
  -7   1   1      131.74      145.21      1.70 o 
  -6   1   1       46.30       46.64      0.79 o 
  -5   1   1       82.70       78.73      0.81 o 
  -4   1   1      564.91      594.47      4.23 o 
  -3   1   1        2.57        5.84      0.46 o 
  -2   1   1     3564.07     3480.59     26.77 o 
  -1   1   1    10534.04    10111.28    230.11 o 
   0   1   1       18.11       21.93      0.38 o 
   1   1   1     2534.34     2731.42     26.74 o 
   2   1   1     3182.44     3415.46     24.99 o 
   3   1   1     1674.32     1672.20     12.24 o 
   4   1   1     8464.87     8719.89     63.73 o 
   5   1   1       49.68       56.02      0.76 o 
   6   1   1      492.04      466.54      3.64 o 
   7   1   1       67.80       67.12      1.29 o 
   8   1   1        8.90        9.97      1.04 o 
   9   1   1        0.23        0.45      1.17 o 
  10   1   1        0.21       -0.85      1.83 o 
 -10   2   1       17.83       15.12      2.25 o 
  -9   2   1        4.78        5.08      1.26 o 
  -8   2   1        3.72        3.53      1.06 o 
  -7   2   1        0.10       -0.85      0.85 o 
  -6   2   1       85.37       86.60      1.09 o 
  -5   2   1      514.87      519.37      4.19 o 
  -4   2   1       20.02       28.39      0.71 o 
  -3   2   1       77.53       72.30      0.79 o 
  -2   2   1      246.98      286.11      2.32 o 
  -1   2   1     2628.63     2734.51     29.59 o 
   0   2   1     4224.22     4371.08     62.24 o 
   1   2   1     2773.64     2751.77     22.24 o 
   2   2   1       84.17       79.14      0.72 o 
   3   2   1      768.02      786.62      6.16 o 
   4   2   1      106.40      130.74      1.75 o 
   5   2   1      217.65      217.13      1.95 o 
   6   2   1     1037.98     1062.52      8.99 o 
   7   2   1       40.14       33.48      1.43 o 
   8   2   1      251.59      231.85      2.76 o 
   9   2   1        0.20        1.49      1.31 o 
  10   2   1        7.95        6.74      1.77 o 
 -10   3   1        0.07        1.72      1.50 o 
  -9   3   1        5.70        5.85      1.30 o 
  -8   3   1       63.37       60.79      1.82 o 
  -7   3   1       14.30       13.45      0.91 o 
  -6   3   1      261.99      261.55      2.77 o 
  -5   3   1      413.45      388.64      3.80 o 
  -4   3   1      400.94      376.36      3.92 o 
  -3   3   1     1294.86     1341.87      9.84 o 
  -2   3   1      208.57      201.92      1.62 o 
  -1   3   1     2991.47     3224.11     30.89 o 
   0   3   1      701.51      755.12      7.27 o 
   1   3   1     2884.57     2986.81     20.15 o 
   2   3   1      419.74      421.76      3.97 o 
   3   3   1       72.20       83.15      1.67 o 
   4   3   1      132.61      131.05      1.35 o 
   5   3   1      412.38      420.48      4.30 o 
   6   3   1        2.60        3.40      0.78 o 
   7   3   1        1.15        1.50      0.91 o 
   8   3   1       40.40       42.32      1.26 o 
   9   3   1       17.98       19.72      1.42 o 
  10   3   1       43.38       40.75      1.80 o 
 -10   4   1        2.89        4.73      1.41 o 
  -9   4   1        7.11        9.77      1.43 o 
  -8   4   1        8.81        9.58      1.47 o 
  -7   4   1       18.65       18.00      1.05 o 
  -6   4   1       25.05       24.01      0.94 o 
  -5   4   1       20.75       16.73      0.79 o 
  -4   4   1     1243.33     1254.29      9.26 o 
  -3   4   1     1005.82      985.52      7.31 o 
  -2   4   1      159.34      156.34      1.43 o 
  -1   4   1      591.24      645.43      6.34 o 
   0   4   1       97.82       85.43      1.15 o 
   1   4   1      962.29      951.33      6.84 o 
   2   4   1     1132.74     1147.30      8.22 o 
   3   4   1      528.83      548.00      5.61 o 
   4   4   1      120.89      109.56      1.10 o 
   5   4   1       81.88       77.37      1.16 o 
   6   4   1        4.16        5.44      0.90 o 
   7   4   1      108.97      119.23      2.24 o 
   8   4   1        4.25        8.49      1.34 o 
   9   4   1       10.44        7.21      1.91 o 
  10   4   1        2.16        2.86      1.63 o 
 -10   5   1        0.11        1.00      1.47 o 
  -9   5   1        7.53        6.92      1.26 o 
  -8   5   1       47.24       49.05      1.64 o 
  -7   5   1       75.33       76.37      1.88 o 
  -6   5   1       85.26       84.87      1.65 o 
  -5   5   1        9.73        9.63      0.75 o 
  -4   5   1      339.02      324.10      2.52 o 
  -3   5   1      473.47      453.10      3.34 o 
  -2   5   1     1404.52     1502.24     12.33 o 
  -1   5   1      107.88       97.35      1.32 o 
   0   5   1      895.82      996.36      7.45 o 
   1   5   1       37.56       29.09      0.53 o 
   2   5   1       70.78       58.93      0.79 o 
   3   5   1      473.21      467.52      3.99 o 
   4   5   1       18.94       24.63      0.67 o 
   5   5   1       39.03       34.85      1.10 o 
   6   5   1       67.84       60.65      1.86 o 
   7   5   1        5.33        8.39      1.09 o 
   8   5   1        1.11        0.75      1.38 o 
   9   5   1        4.44        6.39      1.59 o 
  10   5   1        0.09       -0.46      1.64 o 
 -10   6   1        8.94        7.75      1.84 o 
  -9   6   1        5.58        4.36      1.39 o 
  -8   6   1        8.59       12.57      1.27 o 
  -7   6   1       58.96       59.90      1.48 o 
  -6   6   1      179.66      175.76      2.15 o 
  -5   6   1      187.92      186.03      2.01 o 
  -4   6   1       59.26       63.55      1.05 o 
  -3   6   1      314.53      325.39      2.55 o 
  -2   6   1     1436.86     1516.07     11.63 o 
  -1   6   1      549.33      556.22      4.73 o 
   0   6   1       52.69       46.74      0.78 o 
   1   6   1       41.96       49.28      0.75 o 
   2   6   1      312.10      318.05      2.64 o 
   3   6   1      206.65      206.79      2.59 o 
   4   6   1      127.71      123.37      1.59 o 
   5   6   1       32.79       38.87      1.08 o 
   6   6   1        0.47       -0.88      0.94 o 
   7   6   1       12.12       11.22      1.22 o 
   8   6   1       16.21       17.33      1.61 o 
   9   6   1        0.89        1.53      2.02 o 
  -9   7   1        2.60        1.84      1.66 o 
  -8   7   1        5.97        3.36      1.42 o 
  -7   7   1       12.97       15.13      1.21 o 
  -6   7   1       90.53       85.70      1.97 o 
  -5   7   1       80.35       76.75      1.30 o 
  -4   7   1       92.29       95.88      1.35 o 
  -3   7   1       12.40       14.66      0.75 o 
  -2   7   1      148.17      150.07      1.62 o 
  -1   7   1      948.32      965.04      7.51 o 
   0   7   1      528.58      527.74      3.78 o 
   1   7   1       32.78       36.12      0.80 o 
   2   7   1      148.37      147.58      1.51 o 
   3   7   1       33.99       32.55      0.89 o 
   4   7   1       26.61       25.49      1.07 o 
   5   7   1       12.55       13.66      1.31 o 
   6   7   1        0.77        1.43      1.27 o 
   7   7   1        0.56        0.74      1.25 o 
   8   7   1        1.13        1.33      1.66 o 
   9   7   1        0.65       -1.78      1.78 o 
  -9   8   1        5.35        7.78      1.89 o 
  -8   8   1       12.88       12.18      1.74 o 
  -7   8   1        1.26        1.12      1.40 o 
  -6   8   1       18.62       21.72      1.36 o 
  -5   8   1      161.74      153.27      2.55 o 
  -4   8   1      126.79      123.30      1.77 o 
  -3   8   1       13.28       18.62      1.34 o 
  -2   8   1        3.98        1.04      0.76 o 
  -1   8   1      105.69      114.65      1.46 o 
   0   8   1      751.64      717.84      5.72 o 
   1   8   1      484.58      459.09      4.10 o 
   2   8   1        6.16        6.25      0.76 o 
   3   8   1       97.46       91.17      1.64 o 
   4   8   1       92.14       89.15      1.69 o 
   5   8   1       12.79       13.90      1.15 o 
   6   8   1        0.09       -0.53      1.52 o 
   7   8   1        0.02       -1.41      1.41 o 
   8   8   1        1.14        0.09      2.14 o 
  -8   9   1        9.06       15.14      1.93 o 
  -7   9   1        4.09        4.30      1.75 o 
  -6   9   1        1.08        3.10      1.39 o 
  -5   9   1       32.32       33.58      1.36 o 
  -4   9   1      142.95      139.54      1.98 o 
  -3   9   1      113.04      114.11      1.88 o 
  -2   9   1        7.19        6.31      0.84 o 
  -1   9   1       19.60       22.15      1.16 o 
   0   9   1       14.62       15.19      0.93 o 
   1   9   1       36.12       38.60      1.83 o 
   2   9   1      251.19      232.20      2.66 o 
   3   9   1       66.80       67.76      1.62 o 
   4   9   1       48.82       42.41      1.93 o 
   5   9   1       15.79       14.20      1.35 o 
   6   9   1        0.12       -0.32      1.50 o 
   7   9   1        1.87       -0.33      2.02 o 
   8   9   1        0.02       -0.41      2.30 o 
  -8  10   1        3.36        6.01      2.78 o 
  -7  10   1       37.10       42.66      3.07 o 
  -6  10   1        7.59        8.07      1.50 o 
  -5  10   1       12.91       12.94      1.34 o 
  -4  10   1       40.69       45.12      1.40 o 
  -3  10   1      110.99      109.84      2.08 o 
  -2  10   1      130.61      134.83      2.56 o 
  -1  10   1        4.48        4.02      1.01 o 
   0  10   1       40.34       44.15      1.21 o 
   1  10   1       56.84       62.45      1.42 o 
   2  10   1       10.92       12.24      1.10 o 
   3  10   1        0.62       -1.21      1.21 o 
   4  10   1       25.42       25.86      1.46 o 
   5  10   1        0.26       -0.25      1.45 o 
   6  10   1       36.62       34.35      1.78 o 
   7  10   1        0.67        0.63      1.79 o 
  -7  11   1        5.87        8.30      1.94 o 
  -6  11   1       14.66       14.09      1.86 o 
  -5  11   1       22.34       24.69      1.55 o 
  -4  11   1        0.80       -0.50      1.26 o 
  -3  11   1       69.17       79.56      1.86 o 
  -2  11   1       47.80       49.74      1.54 o 
  -1  11   1       25.50       23.10      1.22 o 
   0  11   1       18.07       16.33      1.19 o 
   1  11   1        5.39        3.59      1.70 o 
   2  11   1       12.50       15.38      1.36 o 
   3  11   1       12.97       13.82      1.45 o 
   4  11   1        7.68        8.27      1.48 o 
   5  11   1        2.34        1.29      1.54 o 
   6  11   1        1.63        1.36      1.84 o 
  -6  12   1       18.25       23.78      2.03 o 
  -5  12   1       20.45       20.33      1.91 o 
  -4  12   1        0.25       -1.67      1.67 o 
  -3  12   1        2.51        0.93      1.65 o 
  -2  12   1       10.91        9.53      1.48 o 
  -1  12   1       53.87       59.22      1.87 o 
   0  12   1        4.91        4.01      1.38 o 
   1  12   1        7.97       11.46      1.38 o 
   2  12   1        0.08        1.25      1.52 o 
   3  12   1        1.62        0.43      1.53 o 
   4  12   1        1.24       -0.84      1.66 o 
   5  12   1        0.51        0.45      1.70 o 
  -4  13   1       19.55       23.94      1.75 o 
  -3  13   1        3.85        4.02      1.69 o 
  -2  13   1       14.12       17.18      1.69 o 
  -1  13   1       17.89       19.05      1.85 o 
   0  13   1        1.80        0.14      1.52 o 
   1  13   1        8.35        4.74      1.57 o 
   2  13   1        0.18       -1.36      1.77 o 
   3  13   1        4.88        6.31      1.71 o 
   4  13   1        0.15        1.07      1.84 o 
  -2  14   1        0.02        0.96      2.02 o 
  -1  14   1        1.95        2.72      2.24 o 
   0  14   1       12.41       16.48      1.94 o 
   1  14   1        3.69        3.68      1.63 o 
  -1 -14   2        7.64       12.70      1.72 o 
   0 -14   2        5.50        8.60      1.91 o 
   1 -14   2       23.08       26.29      2.25 o 
  -4 -13   2        0.94        1.19      1.93 o 
  -3 -13   2        5.05        8.10      2.48 o 
  -2 -13   2        0.80        2.10      1.78 o 
  -1 -13   2        3.06        3.41      1.54 o 
   0 -13   2       12.78       16.80      1.64 o 
   1 -13   2        2.63        5.87      1.58 o 
   2 -13   2       47.11       53.92      2.26 o 
   3 -13   2       13.65       18.51      1.99 o 
   4 -13   2        2.75        2.24      2.07 o 
  -5 -12   2        3.32        3.42      1.84 o 
  -4 -12   2       11.29       11.09      2.20 o 
  -3 -12   2        0.67       -0.08      1.65 o 
  -2 -12   2       13.64       12.34      1.52 o 
  -1 -12   2       11.62       13.51      1.44 o 
   0 -12   2       16.22       21.30      1.25 o 
   1 -12   2        5.85       11.11      1.29 o 
   2 -12   2        3.39        0.86      1.76 o 
   3 -12   2       42.88       44.42      1.92 o 
   4 -12   2       51.95       61.49      2.37 o 
   5 -12   2        0.26        1.62      2.08 o 
  -6 -11   2        0.48       -1.71      1.71 o 
  -5 -11   2        3.23        1.41      1.66 o 
  -4 -11   2        3.76        3.51      1.58 o 
  -3 -11   2        0.63       -1.30      1.47 o 
  -2 -11   2        2.16        2.43      1.32 o 
  -1 -11   2       30.96       28.38      1.26 o 
   0 -11   2       72.31       71.53      1.53 o 
   1 -11   2        2.91        5.72      1.14 o 
   2 -11   2        1.62        2.40      1.42 o 
   3 -11   2        2.87        3.94      1.73 o 
   4 -11   2       46.86       45.24      1.98 o 
   5 -11   2       24.55       30.74      1.87 o 
   6 -11   2        4.94        4.61      1.69 o 
  -7 -10   2        7.44        5.51      1.98 o 
  -6 -10   2        1.38       -0.12      1.56 o 
  -5 -10   2       10.15       11.15      1.52 o 
  -4 -10   2        0.85        3.82      1.42 o 
  -3 -10   2       37.04       35.32      1.69 o 
  -2 -10   2       40.42       38.80      1.32 o 
  -1 -10   2       52.69       50.05      1.14 o 
   0 -10   2      110.05       97.53      2.26 o 
   1 -10   2      103.40      104.58      1.70 o 
   2 -10   2       83.47       88.33      2.24 o 
   3 -10   2        3.17        2.66      1.31 o 
   4 -10   2       24.91       21.99      1.25 o 
   5 -10   2       28.47       30.45      1.38 o 
   6 -10   2       23.78       28.01      1.53 o 
   7 -10   2        0.08       -0.40      1.81 o 
  -8  -9   2        4.08        3.74      2.04 o 
  -7  -9   2        1.28        0.39      1.70 o 
  -6  -9   2        9.94       11.51      1.29 o 
  -5  -9   2       14.91       14.95      1.19 o 
  -4  -9   2       36.06       37.97      2.28 o 
  -3  -9   2       81.49       82.92      1.80 o 
  -2  -9   2        1.63       -0.20      0.81 o 
  -1  -9   2       70.14       66.60      1.14 o 
   0  -9   2       33.72       33.80      0.90 o 
   1  -9   2      473.44      458.20      5.51 o 
   2  -9   2      228.54      217.94      2.48 o 
   3  -9   2        6.68        6.81      0.98 o 
   4  -9   2       14.67       17.34      1.06 o 
   5  -9   2       28.76       25.87      1.29 o 
   6  -9   2       39.38       40.93      1.46 o 
   7  -9   2        2.51        2.51      1.53 o 
   8  -9   2        0.39       -0.34      1.66 o 
  -9  -8   2        0.24       -1.78      1.78 o 
  -8  -8   2        8.06       12.22      1.89 o 
  -7  -8   2        4.15        2.78      1.50 o 
  -6  -8   2        1.48        2.12      1.07 o 
  -5  -8   2        1.03        1.08      0.99 o 
  -4  -8   2        4.81        3.98      0.92 o 
  -3  -8   2       39.45       42.37      1.14 o 
  -2  -8   2      188.15      182.21      1.88 o 
  -1  -8   2      350.14      343.49      2.82 o 
   0  -8   2       32.71       28.61      0.76 o 
   1  -8   2      116.03      110.97      1.78 o 
   2  -8   2       11.87       15.80      1.20 o 
   3  -8   2      418.66      429.55      3.76 o 
   4  -8   2      116.15      104.43      1.68 o 
   5  -8   2       58.21       58.11      1.46 o 
   6  -8   2       36.76       32.73      1.40 o 
   7  -8   2       27.73       31.54      1.69 o 
   8  -8   2        2.92        4.94      2.00 o 
  -9  -7   2        1.66        4.27      3.01 o 
  -8  -7   2        1.60        1.93      1.61 o 
  -7  -7   2        5.46        3.21      1.39 o 
  -6  -7   2       20.36       21.19      1.04 o 
  -5  -7   2       95.28       86.65      1.52 o 
  -4  -7   2        3.24        3.29      0.81 o 
  -3  -7   2       21.61       20.70      0.86 o 
  -2  -7   2      185.52      190.22      1.83 o 
  -1  -7   2      159.49      148.60      1.78 o 
   0  -7   2      280.46      266.26      2.57 o 
   1  -7   2      376.15      373.11      3.17 o 
   2  -7   2      342.55      336.36      2.98 o 
   3  -7   2      582.01      588.11      4.57 o 
   4  -7   2        3.10        2.55      0.81 o 
   5  -7   2       82.83       83.01      1.63 o 
   6  -7   2       50.42       47.61      1.51 o 
   7  -7   2       80.72       83.62      2.78 o 
   8  -7   2       59.38       60.98      1.85 o 
   9  -7   2        1.98        0.98      2.51 o 
  -9  -6   2        1.86        2.42      2.75 o 
  -8  -6   2        7.74        5.84      1.46 o 
  -7  -6   2       30.91       37.94      1.76 o 
  -6  -6   2       58.25       63.76      1.46 o 
  -5  -6   2        4.46        6.23      0.79 o 
  -4  -6   2      112.46      106.10      1.50 o 
  -3  -6   2      160.06      173.37      1.99 o 
  -2  -6   2      188.86      193.31      1.88 o 
  -1  -6   2      646.80      664.67      5.25 o 
   0  -6   2      609.70      601.91      5.15 o 
   1  -6   2        8.05       11.55      0.62 o 
   2  -6   2       97.16      103.15      1.62 o 
   3  -6   2        5.41        5.53      0.63 o 
   4  -6   2      487.29      465.28      3.73 o 
   5  -6   2      315.35      309.02      2.88 o 
   6  -6   2       79.53       76.66      1.56 o 
   7  -6   2        0.09        0.51      1.24 o 
   8  -6   2       26.55       25.93      2.36 o 
   9  -6   2       23.59       26.98      1.91 o 
 -10  -5   2        1.24        0.56      1.88 o 
  -9  -5   2        1.35        1.64      1.72 o 
  -8  -5   2        1.15        0.79      1.02 o 
  -7  -5   2        6.81        4.91      0.84 o 
  -6  -5   2        9.95        7.68      0.72 o 
  -5  -5   2      192.00      202.10      1.99 o 
  -4  -5   2      552.16      562.59      5.49 o 
  -3  -5   2        3.25        3.95      0.45 o 
  -2  -5   2      104.81      105.43      1.16 o 
  -1  -5   2      103.03      134.02      1.60 o 
   0  -5   2     2572.44     2621.68     19.87 o 
   1  -5   2     2673.75     2855.42     23.06 o 
   2  -5   2      100.78       86.64      1.10 o 
   3  -5   2      253.96      289.76      2.26 o 
   4  -5   2      432.49      438.74      3.47 o 
   5  -5   2       86.28       76.38      1.34 o 
   6  -5   2      133.85      132.14      2.27 o 
   7  -5   2       38.53       42.14      1.52 o 
   8  -5   2       37.20       33.58      1.70 o 
   9  -5   2        2.63        4.61      1.59 o 
  10  -5   2        7.10        6.63      1.67 o 
 -10  -4   2        1.24        1.35      2.57 o 
  -9  -4   2        3.82        7.27      1.89 o 
  -8  -4   2        2.81        1.80      1.35 o 
  -7  -4   2        5.62        5.71      0.60 o 
  -6  -4   2       14.95       12.04      0.70 o 
  -5  -4   2       14.62       19.05      0.45 o 
  -4  -4   2      110.94      106.63      1.83 o 
  -3  -4   2      381.48      391.83      3.10 o 
  -2  -4   2      205.24      197.42      1.80 o 
  -1  -4   2      182.20      186.62      1.71 o 
   0  -4   2       53.10       44.13      0.90 o 
   1  -4   2      830.43      809.98      6.65 o 
   2  -4   2     2375.70     2472.57     21.69 o 
   3  -4   2      231.52      245.29      2.05 o 
   4  -4   2       36.22       47.41      0.89 o 
   5  -4   2      190.86      203.15      2.11 o 
   6  -4   2      170.63      162.71      2.34 o 
   7  -4   2        0.58        2.52      1.23 o 
   8  -4   2        0.32        2.07      1.31 o 
   9  -4   2        6.41        8.37      1.54 o 
  10  -4   2        2.61        4.00      1.61 o 
 -10  -3   2        4.94        4.61      2.82 o 
  -9  -3   2        1.44        2.30      1.40 o 
  -8  -3   2       29.04       36.26      1.73 o 
  -7  -3   2       35.22       39.69      1.69 o 
  -6  -3   2       16.57       12.49      0.47 o 
  -5  -3   2       33.97       30.76      0.65 o 
  -4  -3   2       40.36       36.46      0.76 o 
  -3  -3   2     2195.31     2255.32     15.31 o 
  -2  -3   2     1239.39     1286.16     10.39 o 
  -1  -3   2       17.26       14.20      0.63 o 
   0  -3   2       78.32       81.86      0.83 o 
   1  -3   2     1493.68     1609.82     13.00 o 
   2  -3   2     3280.71     3329.37     22.79 o 
   3  -3   2     1226.70     1196.14      9.28 o 
   4  -3   2      124.30      118.20      1.82 o 
   5  -3   2       80.44       77.46      1.13 o 
   6  -3   2      147.09      150.17      2.39 o 
   7  -3   2       75.29       82.58      1.63 o 
   8  -3   2        4.58        8.02      1.25 o 
   9  -3   2       13.82       13.03      1.37 o 
  10  -3   2        2.20        1.56      1.51 o 
 -10  -2   2        0.91        2.32      3.69 o 
  -9  -2   2        6.08        5.06      2.31 o 
  -8  -2   2        0.19       -0.10      1.15 o 
  -7  -2   2       52.77       56.50      1.79 o 
  -6  -2   2       66.91       70.92      0.90 o 
  -5  -2   2       52.04       48.97      0.74 o 
  -4  -2   2        9.45       11.23      1.20 o 
  -3  -2   2      121.82       97.43      1.09 o 
  -2  -2   2      747.87      770.79      7.50 o 
  -1  -2   2     5666.29     5648.06     53.78 o 
   0  -2   2     2842.30     2935.30     28.37 o 
   1  -2   2       69.94       81.75      1.22 o 
   2  -2   2      116.60      120.26      0.92 o 
   3  -2   2      631.15      614.06      4.88 o 
   4  -2   2      954.29      907.98      7.13 o 
   5  -2   2      136.48      132.80      1.48 o 
   6  -2   2       47.33       47.57      1.23 o 
   7  -2   2       77.56       77.27      1.40 o 
   8  -2   2       26.36       29.56      1.24 o 
   9  -2   2        4.08        5.76      1.31 o 
  10  -2   2        1.09       -0.35      2.02 o 
 -10  -1   2        0.87       -0.35      3.26 o 
  -9  -1   2        1.80        1.25      1.36 o 
  -8  -1   2        1.54        0.05      0.95 o 
  -7  -1   2       15.67       19.44      0.80 o 
  -6  -1   2      147.22      155.07      1.43 o 
  -5  -1   2      433.40      420.58      3.57 o 
  -4  -1   2      125.14      111.18      1.99 o 
  -3  -1   2      207.91      190.49      3.57 o 
  -2  -1   2     1349.32     1307.11     11.85 o 
  -1  -1   2     1144.93     1159.39     10.44 o 
   0  -1   2     4422.92     4434.19     44.19 o 
   1  -1   2     2188.58     2184.04     16.70 o 
   2  -1   2      447.93      506.46      3.94 o 
   3  -1   2      828.08      838.53      6.99 o 
   4  -1   2      511.78      513.76      4.39 o 
   5  -1   2       83.40       82.65      1.03 o 
   6  -1   2        0.75        0.69      0.66 o 
   7  -1   2       13.83       11.38      0.81 o 
   8  -1   2       30.78       30.63      1.06 o 
   9  -1   2        9.90        9.81      1.28 o 
  10  -1   2        0.11        0.37      1.76 o 
 -11   0   2        0.00       -2.56      2.56 o 
 -10   0   2        4.93        8.40      1.44 o 
  -9   0   2        8.89        9.04      1.21 o 
  -8   0   2        2.50        1.85      0.83 o 
  -7   0   2        0.62       -0.19      0.56 o 
  -6   0   2       44.59       45.37      0.69 o 
  -5   0   2      368.32      370.04      2.47 o 
  -4   0   2      946.51      966.71      6.44 o 
  -3   0   2     1061.54     1125.22      8.64 o 
  -2   0   2       35.71       40.98      0.56 o 
  -1   0   2       10.17       11.74      0.32 o 
   0   0   2      568.72      589.50      4.72 o 
   1   0   2     4804.80     4678.15     49.02 o 
   2   0   2     2498.94     2586.14     17.81 o 
   3   0   2      245.16      276.20      2.03 o 
   4   0   2      990.70     1049.11      7.77 o 
   5   0   2      586.51      572.78      4.67 o 
   6   0   2      265.94      275.20      2.50 o 
   7   0   2        4.02        2.44      0.77 o 
   8   0   2       31.42       24.38      1.10 o 
   9   0   2        0.78        0.08      1.53 o 
  10   0   2        2.87        3.77      1.74 o 
 -11   1   2        0.01        1.24      2.52 o 
 -10   1   2        9.41       13.32      1.66 o 
  -9   1   2        3.69        6.21      1.15 o 
  -8   1   2       25.69       26.62      1.13 o 
  -7   1   2       70.28       64.98      1.12 o 
  -6   1   2        8.01        9.81      0.48 o 
  -5   1   2      428.21      428.94      2.98 o 
  -4   1   2      880.97      868.06      5.79 o 
  -3   1   2      521.47      506.84      3.42 o 
  -2   1   2        4.86        7.19      0.32 o 
  -1   1   2      282.96      293.59      2.99 o 
   0   1   2       41.68       38.55      0.50 o 
   1   1   2      685.22      722.10      8.40 o 
   2   1   2      205.69      174.86      1.54 o 
   3   1   2        2.27        5.58      0.76 o 
   4   1   2      338.38      364.47      3.02 o 
   5   1   2      185.64      178.50      1.71 o 
   6   1   2      609.92      607.34      5.34 o 
   7   1   2       32.83       38.77      1.03 o 
   8   1   2        3.65        1.62      1.09 o 
   9   1   2        9.54        7.72      1.29 o 
  10   1   2        0.86        0.22      1.75 o 
 -10   2   2        8.04        5.20      2.27 o 
  -9   2   2       11.80       14.16      1.23 o 
  -8   2   2       90.11       93.81      2.22 o 
  -7   2   2       34.17       36.06      0.97 o 
  -6   2   2      122.92      110.76      1.31 o 
  -5   2   2      284.10      301.87      2.60 o 
  -4   2   2      560.71      533.59      4.57 o 
  -3   2   2     4717.70     4785.92     34.69 o 
  -2   2   2      690.97      713.89      5.25 o 
  -1   2   2      125.84      133.64      1.13 o 
   0   2   2      271.30      288.49      2.27 o 
   1   2   2     2527.75     2594.12     18.92 o 
   2   2   2     1488.86     1561.20     11.21 o 
   3   2   2     1325.81     1380.94      9.53 o 
   4   2   2        0.68        1.34      0.36 o 
   5   2   2      132.05      129.75      1.38 o 
   6   2   2       39.21       38.58      0.90 o 
   7   2   2       85.21       90.19      2.28 o 
   8   2   2      215.21      210.25      2.78 o 
   9   2   2        2.80        1.29      1.26 o 
  10   2   2       30.30       23.74      2.13 o 
 -10   3   2        0.56       -1.09      1.87 o 
  -9   3   2        0.04        0.74      1.15 o 
  -8   3   2        3.31        3.83      0.89 o 
  -7   3   2      114.43      114.66      1.63 o 
  -6   3   2      168.62      170.71      1.94 o 
  -5   3   2       12.85       14.09      0.74 o 
  -4   3   2        0.98        0.92      0.41 o 
  -3   3   2       16.67        9.87      0.36 o 
  -2   3   2     1902.46     1952.44     14.84 o 
  -1   3   2     2988.56     3248.29     26.21 o 
   0   3   2       74.31       93.97      0.96 o 
   1   3   2      702.63      743.08      5.38 o 
   2   3   2      387.60      376.96      2.91 o 
   3   3   2      406.91      385.18      3.35 o 
   4   3   2      102.13      102.45      1.17 o 
   5   3   2      147.94      159.94      2.27 o 
   6   3   2        5.04        5.00      0.82 o 
   7   3   2       40.60       41.91      1.17 o 
   8   3   2       27.01       20.38      1.32 o 
   9   3   2        6.38        8.86      1.49 o 
  10   3   2       46.59       44.69      3.13 o 
 -10   4   2        8.35        7.89      1.82 o 
  -9   4   2       16.21       17.49      1.36 o 
  -8   4   2        0.07        1.64      0.99 o 
  -7   4   2       73.68       76.67      1.63 o 
  -6   4   2      198.26      190.70      2.08 o 
  -5   4   2      222.75      212.27      2.02 o 
  -4   4   2      165.37      198.78      1.66 o 
  -3   4   2      163.37      150.89      1.39 o 
  -2   4   2     3083.40     3376.56     29.50 o 
  -1   4   2     1211.57     1227.67      9.99 o 
   0   4   2      741.11      741.13      6.08 o 
   1   4   2      732.83      745.93      5.41 o 
   2   4   2      971.13     1049.64      7.81 o 
   3   4   2      763.92      774.82      6.04 o 
   4   4   2       89.32       89.31      1.08 o 
   5   4   2       58.05       62.91      1.39 o 
   6   4   2       14.68        8.82      0.93 o 
   7   4   2        2.64        0.79      1.16 o 
   8   4   2        1.04        1.77      1.42 o 
   9   4   2        7.15        8.72      1.64 o 
  10   4   2        4.59        5.62      2.06 o 
 -10   5   2        7.17        8.31      2.10 o 
  -9   5   2       40.48       42.76      1.85 o 
  -8   5   2       20.83       21.34      1.46 o 
  -7   5   2        0.03        1.26      0.99 o 
  -6   5   2      136.79      133.94      1.80 o 
  -5   5   2      372.75      356.00      2.90 o 
  -4   5   2      364.50      378.32      3.05 o 
  -3   5   2       71.06       71.54      1.00 o 
  -2   5   2        1.04        2.93      0.61 o 
  -1   5   2      617.75      641.10      4.99 o 
   0   5   2     3157.09     3366.66     25.20 o 
   1   5   2      568.20      551.48      4.33 o 
   2   5   2       34.80       40.44      0.76 o 
   3   5   2        3.29        4.71      0.50 o 
   4   5   2       48.14       48.25      0.96 o 
   5   5   2       86.00       89.85      1.98 o 
   6   5   2       40.22       48.37      1.28 o 
   7   5   2        4.97        8.28      1.15 o 
   8   5   2       16.11       15.27      1.34 o 
   9   5   2        0.51       -1.65      1.65 o 
 -10   6   2        2.73        2.45      1.79 o 
  -9   6   2        0.70        0.95      1.68 o 
  -8   6   2       77.95       78.95      1.89 o 
  -7   6   2       75.08       68.32      1.76 o 
  -6   6   2       14.29       12.23      1.09 o 
  -5   6   2      383.83      363.03      3.05 o 
  -4   6   2      718.09      687.87      5.88 o 
  -3   6   2      268.01      276.52      2.36 o 
  -2   6   2       30.22       40.84      1.13 o 
  -1   6   2      168.00      193.43      1.76 o 
   0   6   2      395.43      404.90      3.30 o 
   1   6   2      574.83      553.73      5.43 o 
   2   6   2      531.65      535.28      4.56 o 
   3   6   2      118.10      112.70      1.84 o 
   4   6   2      348.88      329.52      3.11 o 
   5   6   2        4.87        4.46      0.81 o 
   6   6   2        4.04        0.62      1.03 o 
   7   6   2        5.07        7.37      1.25 o 
   8   6   2        4.00        4.68      1.39 o 
   9   6   2        0.10       -0.68      1.77 o 
  -9   7   2        0.38       -0.79      1.60 o 
  -8   7   2        3.74        6.71      1.44 o 
  -7   7   2       32.97       34.29      1.47 o 
  -6   7   2      179.24      175.10      2.48 o 
  -5   7   2        4.80        5.55      0.86 o 
  -4   7   2      423.97      410.06      3.39 o 
  -3   7   2     1039.61     1021.00     11.78 o 
  -2   7   2      325.90      315.63      2.98 o 
  -1   7   2        0.52        0.13      0.39 o 
   0   7   2        1.38        0.53      0.56 o 
   1   7   2      315.93      323.10      2.78 o 
   2   7   2      616.88      602.36      5.14 o 
   3   7   2       73.76       72.69      1.30 o 
   4   7   2        0.04        0.58      0.93 o 
   5   7   2       71.06       64.68      2.43 o 
   6   7   2       66.18       66.10      1.62 o 
   7   7   2        0.94        0.68      1.31 o 
   8   7   2        3.05        0.98      1.50 o 
   9   7   2        0.71        1.57      1.88 o 
  -9   8   2        1.57        3.35      1.84 o 
  -8   8   2        2.26        1.20      1.61 o 
  -7   8   2       26.50       28.09      1.57 o 
  -6   8   2       33.78       34.85      1.46 o 
  -5   8   2       38.35       41.74      1.25 o 
  -4   8   2       25.78       25.43      1.11 o 
  -3   8   2      235.88      252.81      2.88 o 
  -2   8   2      693.84      690.80      5.93 o 
  -1   8   2      110.59      102.98      1.57 o 
   0   8   2       44.36       47.30      1.01 o 
   1   8   2       51.66       53.68      1.16 o 
   2   8   2       19.35       16.20      0.75 o 
   3   8   2      101.93       97.25      1.82 o 
   4   8   2       49.63       54.77      1.44 o 
   5   8   2        3.33        2.24      1.18 o 
   6   8   2        5.11        3.47      1.40 o 
   7   8   2        2.30        2.88      1.54 o 
   8   8   2        1.02        1.32      1.81 o 
  -8   9   2        1.63        4.46      1.94 o 
  -7   9   2       25.33       28.82      1.75 o 
  -6   9   2       60.94       63.49      2.80 o 
  -5   9   2       61.74       65.24      2.01 o 
  -4   9   2       10.09       10.02      1.07 o 
  -3   9   2        5.14        5.88      1.00 o 
  -2   9   2      117.74      123.97      1.71 o 
  -1   9   2      455.27      459.55      3.70 o 
   0   9   2      153.14      150.27      2.00 o 
   1   9   2       23.97       28.78      1.02 o 
   2   9   2      103.15      101.83      1.78 o 
   3   9   2       39.91       42.00      1.23 o 
   4   9   2       15.14       15.66      1.22 o 
   5   9   2       14.13       16.75      1.40 o 
   6   9   2        0.04        0.08      1.53 o 
   7   9   2        7.09        4.36      1.66 o 
   8   9   2        0.84       -0.20      1.95 o 
  -8  10   2        0.41       -2.97      5.26 o 
  -7  10   2        8.11        7.51      1.91 o 
  -6  10   2        3.98        7.85      1.56 o 
  -5  10   2      106.69      113.33      2.22 o 
  -4  10   2       61.67       67.67      1.46 o 
  -3  10   2        0.35       -1.04      1.07 o 
  -2  10   2       28.84       31.28      1.15 o 
  -1  10   2       73.96       72.57      1.97 o 
   0  10   2       88.14       82.19      2.22 o 
   1  10   2       59.31       58.09      1.46 o 
   2  10   2        0.26       -0.40      1.06 o 
   3  10   2       24.55       23.18      1.22 o 
   4  10   2        4.04        3.14      1.29 o 
   5  10   2        0.12        0.43      1.42 o 
   6  10   2        7.99        6.37      1.79 o 
   7  10   2        1.86        3.13      1.89 o 
  -7  11   2        0.12       -1.83      1.83 o 
  -6  11   2        0.57        0.26      2.26 o 
  -5  11   2        1.97       -0.92      1.36 o 
  -4  11   2       52.31       50.94      1.75 o 
  -3  11   2      107.39      107.36      2.01 o 
  -2  11   2        0.34        1.63      1.24 o 
  -1  11   2       76.03       84.06      1.86 o 
   0  11   2       68.50       69.08      1.76 o 
   1  11   2       32.90       29.70      1.45 o 
   2  11   2        4.65        5.12      1.32 o 
   3  11   2        5.07        4.38      1.30 o 
   4  11   2        4.79        2.18      1.55 o 
   5  11   2        1.40       -0.27      1.57 o 
   6  11   2        0.08        1.68      2.19 o 
  -6  12   2        0.11       -1.78      1.78 o 
  -5  12   2        2.24        3.00      1.68 o 
  -4  12   2       12.20       10.07      1.65 o 
  -3  12   2       18.96       20.67      1.58 o 
  -2  12   2       28.46       24.12      1.49 o 
  -1  12   2       15.41       13.44      1.43 o 
   0  12   2        7.17        7.10      1.50 o 
   1  12   2       53.14       53.89      2.13 o 
   2  12   2       16.43       16.89      1.44 o 
   3  12   2        0.42       -1.47      1.47 o 
   4  12   2        0.77        0.70      1.70 o 
   5  12   2        1.89       -0.51      1.79 o 
  -4  13   2        4.19        4.28      1.71 o 
  -3  13   2       14.20       13.75      1.72 o 
  -2  13   2       18.82       21.63      1.72 o 
  -1  13   2        2.94        3.90      1.83 o 
   0  13   2        2.05        1.28      1.41 o 
   1  13   2        0.33       -0.98      1.53 o 
   2  13   2        1.42        0.93      1.61 o 
   3  13   2       10.16        8.70      1.79 o 
  -1  14   2       12.86       11.03      1.90 o 
   0  14   2        3.23        2.40      1.64 o 
   1  14   2        0.66        1.65      1.76 o 
  -1 -14   3        1.06        0.60      2.56 o 
   0 -14   3        9.47        7.09      1.93 o 
   1 -14   3        7.03        8.02      2.14 o 
  -4 -13   3        0.46        2.65      1.83 o 
  -3 -13   3       13.72       13.51      1.95 o 
  -2 -13   3        4.08        2.16      1.84 o 
  -1 -13   3       13.32       12.75      1.70 o 
   0 -13   3        2.49        1.59      1.55 o 
   1 -13   3        3.22        5.06      1.48 o 
   2 -13   3       20.82       23.10      1.99 o 
   3 -13   3        2.94        4.02      1.94 o 
   4 -13   3       11.15       13.15      2.31 o 
  -5 -12   3        0.16       -1.82      1.82 o 
  -4 -12   3        1.01        4.12      2.27 o 
  -3 -12   3        3.70        4.96      1.67 o 
  -2 -12   3        2.63        3.76      1.62 o 
  -1 -12   3        4.34        5.56      1.27 o 
   0 -12   3        3.16        2.64      1.18 o 
   1 -12   3       38.47       38.87      1.57 o 
   2 -12   3        6.53        5.00      1.72 o 
   3 -12   3        0.52       -0.34      1.88 o 
   4 -12   3        3.14        1.07      2.01 o 
   5 -12   3        3.31        4.13      2.16 o 
  -6 -11   3        1.16        0.84      1.70 o 
  -5 -11   3        0.53       -0.81      1.57 o 
  -4 -11   3        0.84        0.28      1.54 o 
  -3 -11   3        2.42        2.55      1.51 o 
  -2 -11   3       15.90       17.27      1.68 o 
  -1 -11   3       45.67       48.76      1.32 o 
   0 -11   3        5.27        6.45      1.13 o 
   1 -11   3       23.18       20.61      1.21 o 
   2 -11   3       56.97       54.74      1.73 o 
   3 -11   3       27.11       32.43      2.78 o 
   4 -11   3        0.83        1.60      1.84 o 
   5 -11   3        1.23       -0.72      1.96 o 
   6 -11   3        1.86        3.94      1.87 o 
  -7 -10   3        0.29       -1.27      2.49 o 
  -6 -10   3        1.52       -0.68      1.53 o 
  -5 -10   3        4.11        3.33      1.44 o 
  -4 -10   3        0.03        0.58      1.38 o 
  -3 -10   3        2.07        1.72      1.34 o 
  -2 -10   3       14.71       15.94      1.07 o 
  -1 -10   3       16.56       19.95      0.87 o 
   0 -10   3       10.11       10.99      0.98 o 
   1 -10   3       17.26       18.36      1.08 o 
   2 -10   3        9.51        7.66      1.27 o 
   3 -10   3      161.51      164.14      2.91 o 
   4 -10   3       49.45       52.21      1.69 o 
   5 -10   3        2.58        1.70      1.31 o 
   6 -10   3        1.95        3.52      1.46 o 
   7 -10   3        1.52        2.05      1.94 o 
  -8  -9   3        2.94        2.96      1.96 o 
  -7  -9   3        0.25       -0.83      1.85 o 
  -6  -9   3        0.09        0.15      1.26 o 
  -5  -9   3        2.03        2.93      1.13 o 
  -4  -9   3       23.20       21.68      1.16 o 
  -3  -9   3       23.29       22.37      0.99 o 
  -2  -9   3       54.62       48.00      1.13 o 
  -1  -9   3      188.96      176.95      1.83 o 
   0  -9   3       25.98       31.96      0.94 o 
   1  -9   3       19.79       26.60      1.07 o 
   2  -9   3        6.05        7.04      0.94 o 
   3  -9   3       61.90       59.83      1.45 o 
   4  -9   3      120.38      114.65      2.15 o 
   5  -9   3       95.99       98.16      2.10 o 
   6  -9   3        4.07        7.36      1.44 o 
   7  -9   3       21.10       20.41      1.76 o 
   8  -9   3        4.74        3.70      1.82 o 
  -8  -8   3        0.97        1.53      2.46 o 
  -7  -8   3        1.42        1.64      1.46 o 
  -6  -8   3       14.53       15.69      1.15 o 
  -5  -8   3        0.82        1.80      0.99 o 
  -4  -8   3        1.97        1.36      1.05 o 
  -3  -8   3       24.25       23.59      0.89 o 
  -2  -8   3       40.42       41.22      0.93 o 
  -1  -8   3       20.76       17.41      0.77 o 
   0  -8   3      401.68      379.44      3.50 o 
   1  -8   3      237.73      238.76      3.03 o 
   2  -8   3        1.80        0.81      0.73 o 
   3  -8   3        7.41        5.83      1.10 o 
   4  -8   3        1.38        0.70      1.04 o 
   5  -8   3      141.17      139.72      2.12 o 
   6  -8   3       47.29       48.71      1.48 o 
   7  -8   3        3.18        4.87      1.59 o 
   8  -8   3        0.55        2.02      1.87 o 
  -9  -7   3        3.68        5.64      3.24 o 
  -8  -7   3       16.40       17.19      1.51 o 
  -7  -7   3        1.20        1.15      1.25 o 
  -6  -7   3        3.15        5.86      0.97 o 
  -5  -7   3       46.60       50.12      1.44 o 
  -4  -7   3      119.07      123.24      1.72 o 
  -3  -7   3       21.83       21.54      1.10 o 
  -2  -7   3        7.75        8.94      0.60 o 
  -1  -7   3        0.25       -0.51      0.51 o 
   0  -7   3      219.73      216.94      2.18 o 
   1  -7   3      308.16      311.16      2.74 o 
   2  -7   3      378.10      371.82      3.23 o 
   3  -7   3       86.27       85.90      1.30 o 
   4  -7   3      162.53      161.18      1.92 o 
   5  -7   3       35.55       38.70      1.24 o 
   6  -7   3        2.05        1.24      1.12 o 
   7  -7   3       36.00       36.72      1.62 o 
   8  -7   3        4.10        3.28      1.89 o 
   9  -7   3        3.45        0.60      2.09 o 
  -9  -6   3        0.03       -0.92      2.69 o 
  -8  -6   3        6.31        2.24      2.42 o 
  -7  -6   3       23.70       25.36      1.11 o 
  -6  -6   3       91.65       85.95      1.57 o 
  -5  -6   3       17.12       20.29      1.03 o 
  -4  -6   3      135.75      137.23      1.57 o 
  -3  -6   3       73.82       64.71      0.98 o 
  -2  -6   3      596.78      586.86      4.34 o 
  -1  -6   3      272.97      297.87      2.86 o 
   0  -6   3       33.94       32.29      0.70 o 
   1  -6   3      164.35      172.09      1.64 o 
   2  -6   3      540.86      551.52      4.77 o 
   3  -6   3      188.39      183.17      1.64 o 
   4  -6   3       35.17       35.14      0.83 o 
   5  -6   3       10.61        8.66      0.94 o 
   6  -6   3      178.50      174.51      2.20 o 
   7  -6   3       59.30       60.18      1.63 o 
   8  -6   3       11.54       10.02      2.47 o 
   9  -6   3        1.68        3.78      1.66 o 
 -10  -5   3        3.81        7.15      5.26 o 
  -9  -5   3        0.04        1.84      2.72 o 
  -8  -5   3       31.03       34.72      2.75 o 
  -7  -5   3       12.52       17.64      2.17 o 
  -6  -5   3        0.75       -0.15      0.73 o 
  -5  -5   3       33.47       29.69      0.81 o 
  -4  -5   3       33.25       37.71      0.68 o 
  -3  -5   3      519.58      543.20      3.99 o 
  -2  -5   3      890.69      899.31      6.87 o 
  -1  -5   3       58.21       43.62      0.94 o 
   0  -5   3      124.79      133.19      1.89 o 
   1  -5   3        2.64        7.28      0.46 o 
   2  -5   3      509.00      546.89      4.35 o 
   3  -5   3      471.88      470.27      3.46 o 
   4  -5   3       92.38       84.63      1.14 o 
   5  -5   3       65.55       62.66      1.17 o 
   6  -5   3       20.93       21.81      1.00 o 
   7  -5   3        9.20        7.29      1.29 o 
   8  -5   3       55.66       58.64      1.97 o 
   9  -5   3       17.40       18.23      1.62 o 
 -10  -4   3        2.97        5.32      2.24 o 
  -9  -4   3       16.11       14.61      1.95 o 
  -8  -4   3        8.07        6.26      1.30 o 
  -7  -4   3       36.33       44.29      1.92 o 
  -6  -4   3      258.51      279.40      3.24 o 
  -5  -4   3      185.88      187.88      1.62 o 
  -4  -4   3        4.41        2.64      0.39 o 
  -3  -4   3        0.32        0.11      0.33 o 
  -2  -4   3        7.53       20.50      0.45 o 
  -1  -4   3     2783.45     2901.50     21.94 o 
   0  -4   3     2416.56     2577.74     19.51 o 
   1  -4   3      177.62      210.25      1.80 o 
   2  -4   3       22.82       26.30      0.46 o 
   3  -4   3      286.06      275.13      2.25 o 
   4  -4   3     1326.29     1312.02      9.67 o 
   5  -4   3      196.22      186.95      2.05 o 
   6  -4   3       15.27       15.13      0.95 o 
   7  -4   3       96.57       93.35      1.99 o 
   8  -4   3       12.60       13.13      1.32 o 
   9  -4   3        7.47        5.33      1.45 o 
  10  -4   3        5.14        5.25      1.65 o 
 -10  -3   3        3.15        0.40      1.94 o 
  -9  -3   3        3.29        1.78      1.88 o 
  -8  -3   3       34.22       30.12      1.31 o 
  -7  -3   3       38.49       34.98      1.01 o 
  -6  -3   3       45.58       52.03      1.19 o 
  -5  -3   3      547.44      550.14      5.16 o 
  -4  -3   3      325.75      329.66      2.52 o 
  -3  -3   3       20.96       19.66      0.58 o 
  -2  -3   3      163.23      170.79      1.43 o 
  -1  -3   3      911.17      904.52      7.94 o 
   0  -3   3       15.67       19.51      0.36 o 
   1  -3   3      324.78      324.25      2.60 o 
   2  -3   3      485.02      493.46      3.69 o 
   3  -3   3      254.26      272.62      1.99 o 
   4  -3   3      225.41      237.58      2.28 o 
   5  -3   3      238.71      232.92      2.33 o 
   6  -3   3      224.40      218.39      3.12 o 
   7  -3   3        1.52        2.79      0.95 o 
   8  -3   3       17.07       13.95      1.23 o 
   9  -3   3       15.79       14.36      1.45 o 
  10  -3   3        0.22       -1.18      1.56 o 
 -10  -2   3        1.37        0.99      1.80 o 
  -9  -2   3       13.82       17.09      1.60 o 
  -8  -2   3        0.34       -0.82      1.08 o 
  -7  -2   3       18.77       14.72      1.00 o 
  -6  -2   3       92.04       82.22      2.46 o 
  -5  -2   3      105.26       92.21      3.11 o 
  -4  -2   3     1250.18     1297.18     17.00 o 
  -3  -2   3     1404.93     1406.16     12.31 o 
  -2  -2   3       93.02      100.09      0.86 o 
  -1  -2   3     1126.34     1133.84      9.89 o 
   0  -2   3     5846.13     6011.16     48.86 o 
   1  -2   3     4008.93     4084.21     29.52 o 
   2  -2   3       10.74        8.28      0.35 o 
   3  -2   3        9.58       16.20      0.39 o 
   4  -2   3       10.33        8.23      0.52 o 
   5  -2   3      307.67      297.71      2.59 o 
   6  -2   3      143.55      145.01      1.84 o 
   7  -2   3       21.86       23.52      1.03 o 
   8  -2   3        0.44       -0.67      1.07 o 
   9  -2   3        6.40        4.40      1.42 o 
  10  -2   3        4.33        2.54      1.88 o 
 -10  -1   3        2.37        1.89      1.78 o 
  -9  -1   3        4.68        7.22      1.57 o 
  -8  -1   3        6.44        9.88      1.32 o 
  -7  -1   3       27.02       28.23      1.03 o 
  -6  -1   3       20.03       17.93      0.59 o 
  -5  -1   3       13.25       11.26      1.14 o 
  -4  -1   3       64.76       59.14      1.39 o 
  -3  -1   3      772.89      751.88      7.72 o 
  -2  -1   3     1392.36     1382.39     10.71 o 
  -1  -1   3     1285.51     1340.41      9.23 o 
   0  -1   3     1565.79     1569.96     12.90 o 
   1  -1   3     1909.63     1948.93     16.03 o 
   2  -1   3     1719.36     1737.78     11.87 o 
   3  -1   3     1831.10     1861.00     12.76 o 
   4  -1   3        8.34       10.02      0.79 o 
   5  -1   3      121.23      124.30      1.28 o 
   6  -1   3       19.71       20.96      0.94 o 
   7  -1   3       24.21       28.42      1.19 o 
   8  -1   3       18.13       21.32      1.46 o 
   9  -1   3        0.35       -0.24      1.62 o 
  10  -1   3        1.16        1.11      1.84 o 
 -11   0   3        2.51        3.10      5.12 o 
 -10   0   3        2.98        4.21      2.08 o 
  -9   0   3        0.00       -1.02      1.02 o 
  -8   0   3       58.81       62.05      1.25 o 
  -7   0   3       64.21       65.86      1.09 o 
  -6   0   3       46.61       44.80      0.67 o 
  -5   0   3       39.89       39.23      0.59 o 
  -4   0   3      269.47      244.59      1.97 o 
  -3   0   3     1453.90     1504.64     10.91 o 
  -2   0   3     2063.02     2139.93     15.57 o 
  -1   0   3     2195.35     2237.09     15.44 o 
   0   0   3       16.59       15.02      0.32 o 
   1   0   3     1279.84     1406.69     12.43 o 
   2   0   3     1017.42     1010.08      7.81 o 
   3   0   3      252.30      212.77      1.72 o 
   4   0   3      196.07      197.45      2.29 o 
   5   0   3       13.59       16.17      0.56 o 
   6   0   3       75.05       77.68      1.37 o 
   7   0   3       81.71       86.57      1.51 o 
   8   0   3        6.18        7.61      1.02 o 
   9   0   3        1.85       -1.07      1.66 o 
  10   0   3        0.32        0.88      2.07 o 
 -10   1   3       19.25       18.61      1.52 o 
  -9   1   3       18.38       17.02      1.36 o 
  -8   1   3        2.18        2.18      0.93 o 
  -7   1   3      100.53      105.71      1.41 o 
  -6   1   3      289.13      303.93      2.29 o 
  -5   1   3      128.88      136.38      1.18 o 
  -4   1   3      110.16       99.38      0.84 o 
  -3   1   3        1.34        4.57      0.42 o 
  -2   1   3     2645.67     2720.32     18.75 o 
  -1   1   3     5803.66     5779.78     42.10 o 
   0   1   3     2951.47     3044.13     24.99 o 
   1   1   3       30.53       30.34      0.44 o 
   2   1   3      206.59      230.12      1.79 o 
   3   1   3      660.20      651.34      4.84 o 
   4   1   3      283.44      256.81      2.29 o 
   5   1   3       32.07       39.97      0.80 o 
   6   1   3       26.35       33.66      0.88 o 
   7   1   3        1.33        0.74      0.85 o 
   8   1   3       46.27       48.36      1.68 o 
   9   1   3       29.96       36.61      2.29 o 
  10   1   3        0.52        3.46      3.38 o 
 -10   2   3        0.79        3.29      1.68 o 
  -9   2   3        5.16        3.63      1.50 o 
  -8   2   3       87.84       77.42      1.68 o 
  -7   2   3        2.73        2.72      0.77 o 
  -6   2   3      572.49      560.22      4.30 o 
  -5   2   3      854.30      857.61      7.14 o 
  -4   2   3      111.64      115.07      1.18 o 
  -3   2   3       49.76       54.54      0.66 o 
  -2   2   3       18.69       25.83      0.65 o 
  -1   2   3      797.01      868.79      6.62 o 
   0   2   3     2918.86     2987.78     22.56 o 
   1   2   3      252.23      230.23      1.87 o 
   2   2   3      161.19      176.78      1.62 o 
   3   2   3      304.63      316.54      2.53 o 
   4   2   3      179.27      177.38      1.64 o 
   5   2   3      112.23      112.22      1.38 o 
   6   2   3       13.67        9.79      0.74 o 
   7   2   3        3.61        2.02      0.98 o 
   8   2   3       36.78       37.12      1.31 o 
   9   2   3        0.08       -0.66      1.34 o 
  10   2   3       18.42       19.08      2.59 o 
 -10   3   3        3.68        5.50      1.85 o 
  -9   3   3       13.59       18.02      1.71 o 
  -8   3   3        5.29        5.59      0.98 o 
  -7   3   3       76.08       72.11      1.28 o 
  -6   3   3       69.87       67.78      1.38 o 
  -5   3   3      899.93      883.72      7.40 o 
  -4   3   3     2944.72     3020.18     21.94 o 
  -3   3   3      475.15      452.70      3.66 o 
  -2   3   3       65.48       70.15      0.94 o 
  -1   3   3      120.68      120.99      1.03 o 
   0   3   3     2024.39     2161.87     17.70 o 
   1   3   3     2415.82     2531.78     17.08 o 
   2   3   3      117.69      106.93      0.94 o 
   3   3   3       34.37       35.50      0.83 o 
   4   3   3      358.11      347.34      3.34 o 
   5   3   3      301.59      301.97      3.38 o 
   6   3   3       37.43       45.36      1.14 o 
   7   3   3        6.38       11.41      1.03 o 
   8   3   3       17.38       13.29      1.24 o 
   9   3   3        3.66        4.96      1.47 o 
  10   3   3       14.67       18.62      2.57 o 
 -10   4   3        0.80        0.72      1.96 o 
  -9   4   3       18.72       22.53      1.27 o 
  -8   4   3       59.27       66.26      2.63 o 
  -7   4   3       51.67       54.76      1.33 o 
  -6   4   3       12.84       13.07      0.92 o 
  -5   4   3       14.87       15.22      0.75 o 
  -4   4   3      239.38      218.73      1.91 o 
  -3   4   3     1864.66     1917.01     14.86 o 
  -2   4   3      728.50      818.80      6.93 o 
  -1   4   3      126.68      163.76      1.36 o 
   0   4   3      727.34      789.73      5.75 o 
   1   4   3      327.66      288.64      2.22 o 
   2   4   3      561.95      536.78      3.60 o 
   3   4   3      358.96      358.91      2.76 o 
   4   4   3       26.10       23.89      0.86 o 
   5   4   3       36.05       32.79      1.30 o 
   6   4   3       22.46       23.97      1.12 o 
   7   4   3       12.12       14.68      1.21 o 
   8   4   3        0.51        2.24      1.53 o 
   9   4   3        2.36        4.19      1.68 o 
  10   4   3        1.82        2.62      1.91 o 
 -10   5   3        6.92        7.12      3.02 o 
  -9   5   3       53.31       46.81      1.51 o 
  -8   5   3       23.73       26.70      1.27 o 
  -7   5   3      257.91      255.60      3.02 o 
  -6   5   3      206.41      218.06      2.42 o 
  -5   5   3       17.89       20.02      0.72 o 
  -4   5   3      181.83      174.94      1.69 o 
  -3   5   3      907.40      908.94      6.83 o 
  -2   5   3     1330.68     1365.53     11.27 o 
  -1   5   3      360.58      378.81      2.90 o 
   0   5   3       30.30       23.03      0.62 o 
   1   5   3     1163.66     1237.12      8.92 o 
   2   5   3     1250.09     1274.44      9.23 o 
   3   5   3       89.56       78.32      0.94 o 
   4   5   3        9.94       11.51      0.66 o 
   5   5   3        1.50        0.47      0.77 o 
   6   5   3       61.12       56.69      1.41 o 
   7   5   3        1.42        0.53      1.16 o 
   8   5   3        0.07       -0.66      1.35 o 
   9   5   3        0.09       -1.04      1.52 o 
 -10   6   3        0.44        2.21      1.66 o 
  -9   6   3        9.15        7.28      1.37 o 
  -8   6   3       27.05       25.17      1.46 o 
  -7   6   3       36.22       34.05      2.28 o 
  -6   6   3      247.27      239.16      2.63 o 
  -5   6   3      515.72      502.09      4.02 o 
  -4   6   3       74.67       87.56      1.24 o 
  -3   6   3      200.52      204.45      1.88 o 
  -2   6   3     1138.20     1164.76      9.04 o 
  -1   6   3     1401.55     1401.99     10.15 o 
   0   6   3      269.62      259.13      2.14 o 
   1   6   3       70.71       70.97      1.03 o 
   2   6   3       34.45       32.58      0.74 o 
   3   6   3      163.86      164.02      1.69 o 
   4   6   3      412.80      410.80      3.83 o 
   5   6   3        2.28        3.64      0.86 o 
   6   6   3       25.57       21.85      1.23 o 
   7   6   3        0.29       -0.30      1.52 o 
   8   6   3        0.90        1.84      1.46 o 
   9   6   3        0.04       -0.06      1.85 o 
  -9   7   3        1.21        1.75      1.52 o 
  -8   7   3        0.08        0.96      1.43 o 
  -7   7   3       23.94       21.87      1.41 o 
  -6   7   3        3.67        4.08      1.05 o 
  -5   7   3       27.53       31.11      0.96 o 
  -4   7   3      368.08      346.87      2.98 o 
  -3   7   3      121.04      116.85      1.43 o 
  -2   7   3      145.02      132.68      1.67 o 
  -1   7   3     1216.24     1235.84      9.49 o 
   0   7   3     1045.81      996.76      7.34 o 
   1   7   3       25.77       27.37      0.73 o 
   2   7   3      153.77      153.63      1.83 o 
   3   7   3      141.70      138.52      1.77 o 
   4   7   3        2.22        2.31      0.96 o 
   5   7   3        2.51        0.65      1.02 o 
   6   7   3       23.79       29.75      1.36 o 
   7   7   3        8.34        4.98      1.44 o 
   8   7   3       10.36        8.76      1.60 o 
   9   7   3        1.14        2.36      2.01 o 
  -9   8   3       10.25       12.43      1.82 o 
  -8   8   3        6.49        7.93      1.64 o 
  -7   8   3        0.11        1.01      1.44 o 
  -6   8   3        3.40        4.94      1.23 o 
  -5   8   3      155.77      157.00      2.04 o 
  -4   8   3      143.85      137.29      1.87 o 
  -3   8   3       54.75       60.53      1.46 o 
  -2   8   3      117.38      113.89      1.79 o 
  -1   8   3        2.14        2.97      0.75 o 
   0   8   3      531.33      522.40      4.36 o 
   1   8   3      870.55      838.33      6.69 o 
   2   8   3       52.89       55.42      1.32 o 
   3   8   3       69.33       64.06      1.78 o 
   4   8   3       54.27       53.05      1.42 o 
   5   8   3       39.97       37.91      1.91 o 
   6   8   3        0.76        0.26      1.44 o 
   7   8   3        0.82       -0.20      1.77 o 
   8   8   3        0.98        3.37      1.90 o 
  -8   9   3        0.62        2.96      1.71 o 
  -7   9   3       23.10       25.37      1.81 o 
  -6   9   3        4.64        4.66      1.44 o 
  -5   9   3       20.90       21.82      1.22 o 
  -4   9   3      105.17      114.75      1.72 o 
  -3   9   3      250.56      243.18      2.70 o 
  -2   9   3       18.57       15.88      1.00 o 
  -1   9   3       13.48       14.70      0.81 o 
   0   9   3        1.59        0.65      0.84 o 
   1   9   3       45.36       45.58      1.08 o 
   2   9   3      145.07      136.03      1.93 o 
   3   9   3       38.28       38.36      1.32 o 
   4   9   3       15.75       11.65      2.10 o 
   5   9   3       19.91       18.31      1.56 o 
   6   9   3        0.40        0.77      1.52 o 
   7   9   3        1.28        3.84      1.73 o 
  -7  10   3        7.66        7.70      1.76 o 
  -6  10   3        1.46        1.55      1.62 o 
  -5  10   3       17.57       15.48      1.34 o 
  -4  10   3        1.27       -1.14      1.14 o 
  -3  10   3      137.53      141.46      2.20 o 
  -2  10   3      198.53      206.19      2.33 o 
  -1  10   3       54.23       53.91      1.33 o 
   0  10   3       32.28       39.73      1.15 o 
   1  10   3       82.51       88.01      2.12 o 
   2  10   3       24.14       24.60      1.23 o 
   3  10   3       18.55       17.49      1.28 o 
   4  10   3        8.07        9.67      1.40 o 
   5  10   3        2.24        1.05      1.53 o 
   6  10   3        9.80       10.09      1.85 o 
   7  10   3        0.39       -1.52      1.92 o 
  -7  11   3        9.35       10.70      1.82 o 
  -6  11   3       14.06       16.20      1.67 o 
  -5  11   3        2.71        1.48      1.40 o 
  -4  11   3        2.85        2.37      1.17 o 
  -3  11   3        0.92       -0.02      1.27 o 
  -2  11   3       15.09       14.90      1.35 o 
  -1  11   3      108.69      112.60      2.06 o 
   0  11   3       40.71       39.68      1.43 o 
   1  11   3        4.25        5.15      1.27 o 
   2  11   3       30.07       34.23      1.42 o 
   3  11   3       13.11       15.08      1.37 o 
   4  11   3        3.01        4.02      1.62 o 
   5  11   3        0.74        1.53      1.64 o 
   6  11   3        0.02       -1.95      1.95 o 
  -5  12   3       17.02       21.52      1.58 o 
  -4  12   3        4.27        2.21      1.52 o 
  -3  12   3        6.27        8.15      1.39 o 
  -2  12   3       24.10       27.85      1.62 o 
  -1  12   3        7.86        7.36      1.62 o 
   0  12   3       14.81       13.64      1.39 o 
   1  12   3       16.30       16.19      1.42 o 
   2  12   3        1.49        1.76      1.51 o 
   3  12   3       13.93       14.19      1.52 o 
   4  12   3        3.26        5.12      1.75 o 
   5  12   3        0.46        0.01      1.88 o 
  -4  13   3       14.19       13.78      1.77 o 
  -3  13   3        4.87        1.73      1.62 o 
  -2  13   3        0.40       -0.37      1.75 o 
  -1  13   3       10.37        8.70      1.79 o 
   0  13   3       16.38       19.78      1.79 o 
   1  13   3        5.06        2.99      1.74 o 
   2  13   3        0.40        0.64      1.57 o 
   3  13   3        0.37       -1.80      1.80 o 
  -1  14   3        0.27        5.53      4.72 o 
   0  14   3        2.20        2.43      4.72 o 
  -3 -13   4        0.07       -0.13      1.82 o 
  -2 -13   4        1.23        1.75      1.76 o 
  -1 -13   4       18.68       21.54      2.16 o 
   0 -13   4        0.04        2.25      1.61 o 
   1 -13   4        7.94        5.15      1.60 o 
   2 -13   4        0.29       -1.41      1.82 o 
   3 -13   4        2.65        3.30      1.91 o 
  -5 -12   4        0.85        1.98      1.82 o 
  -4 -12   4        4.03        2.15      1.75 o 
  -3 -12   4        2.00        3.34      1.64 o 
  -2 -12   4       10.38        7.72      1.67 o 
  -1 -12   4        2.58        3.75      1.32 o 
   0 -12   4        2.74        1.64      1.36 o 
   1 -12   4       37.12       46.25      1.77 o 
   2 -12   4        0.31       -1.17      1.67 o 
   3 -12   4       32.79       35.01      2.08 o 
   4 -12   4        2.94        1.55      2.06 o 
   5 -12   4        0.65        1.61      2.17 o 
  -6 -11   4        1.46       -0.46      1.72 o 
  -5 -11   4        1.25       -1.74      1.74 o 
  -4 -11   4        1.07        1.15      1.53 o 
  -3 -11   4        0.07       -0.95      1.51 o 
  -2 -11   4        0.92       -0.92      1.49 o 
  -1 -11   4        2.48        0.25      1.14 o 
   0 -11   4       36.92       37.18      1.28 o 
   1 -11   4       16.09       19.13      1.32 o 
   2 -11   4        0.05       -1.38      1.38 o 
   3 -11   4        4.94        5.75      1.74 o 
   4 -11   4        6.91        5.90      1.91 o 
   5 -11   4       34.46       32.09      2.14 o 
   6 -11   4        0.29        0.43      2.07 o 
  -7 -10   4        0.11        0.40      2.06 o 
  -6 -10   4        0.00       -1.59      1.91 o 
  -5 -10   4        0.22       -0.10      1.28 o 
  -4 -10   4        6.93        7.43      1.22 o 
  -3 -10   4       24.69       26.33      1.29 o 
  -2 -10   4       18.12       18.56      1.09 o 
  -1 -10   4        1.71        0.83      0.99 o 
   0 -10   4       43.26       36.74      1.14 o 
   1 -10   4       38.04       36.50      1.25 o 
   2 -10   4       31.34       36.73      1.46 o 
   3 -10   4        7.34       10.49      1.72 o 
   4 -10   4        2.91        2.49      1.67 o 
   5 -10   4        8.95        7.41      1.67 o 
   6 -10   4       16.82       17.19      1.61 o 
   7 -10   4        8.71        8.77      1.90 o 
  -8  -9   4       11.91       11.27      1.91 o 
  -7  -9   4        0.05        2.62      1.83 o 
  -6  -9   4        9.51       11.96      1.42 o 
  -5  -9   4        6.88        6.05      1.25 o 
  -4  -9   4        1.60        1.44      1.04 o 
  -3  -9   4        1.95        2.94      1.01 o 
  -2  -9   4       12.46       17.48      0.92 o 
  -1  -9   4       37.23       37.85      0.99 o 
   0  -9   4       10.52        9.67      0.87 o 
   1  -9   4       81.07       77.10      1.50 o 
   2  -9   4      130.46      127.61      2.15 o 
   3  -9   4        2.32        1.80      1.22 o 
   4  -9   4        2.25        1.03      1.20 o 
   5  -9   4        0.52        1.27      1.33 o 
   6  -9   4        5.11        5.25      1.44 o 
   7  -9   4       18.53       19.40      1.82 o 
   8  -9   4        4.37        3.58      2.28 o 
  -8  -8   4        0.38        1.47      1.87 o 
  -7  -8   4       35.86       40.39      1.87 o 
  -6  -8   4       45.78       47.17      1.46 o 
  -5  -8   4        0.48        0.39      1.00 o 
  -4  -8   4       56.42       54.68      1.75 o 
  -3  -8   4      108.71       96.67      1.64 o 
  -2  -8   4       25.57       29.55      1.06 o 
  -1  -8   4        1.71        1.32      0.85 o 
   0  -8   4       25.09       31.03      1.01 o 
   1  -8   4        9.08        8.46      1.02 o 
   2  -8   4      155.84      155.98      1.83 o 
   3  -8   4      299.77      293.87      3.81 o 
   4  -8   4       32.10       35.36      1.27 o 
   5  -8   4        9.88        8.09      1.24 o 
   6  -8   4       13.07       12.62      1.57 o 
   7  -8   4        2.94        2.85      1.77 o 
   8  -8   4        2.56        1.17      2.11 o 
  -9  -7   4        0.04       -0.37      3.13 o 
  -8  -7   4        9.93        9.58      2.28 o 
  -7  -7   4        0.07       -1.06      2.23 o 
  -6  -7   4       25.41       30.66      2.10 o 
  -5  -7   4      101.08       98.24      2.42 o 
  -4  -7   4       59.58       52.20      1.26 o 
  -3  -7   4       90.35       87.13      1.33 o 
  -2  -7   4      396.48      388.56      3.22 o 
  -1  -7   4       46.17       42.68      0.79 o 
   0  -7   4        3.46        5.77      1.01 o 
   1  -7   4        2.97        2.61      0.64 o 
   2  -7   4        0.99        0.23      0.89 o 
   3  -7   4       31.55       32.15      0.98 o 
   4  -7   4      211.48      204.33      2.38 o 
   5  -7   4      132.52      126.04      2.43 o 
   6  -7   4        1.66        0.15      1.18 o 
   7  -7   4        6.03        4.31      1.54 o 
   8  -7   4        0.79        3.04      1.78 o 
   9  -7   4        1.75        1.60      2.60 o 
  -9  -6   4        4.20        4.21      3.08 o 
  -8  -6   4        1.65       -0.26      2.51 o 
  -7  -6   4        0.77        3.60      2.07 o 
  -6  -6   4        0.22        0.23      0.83 o 
  -5  -6   4       39.24       40.68      0.98 o 
  -4  -6   4      222.97      222.22      2.17 o 
  -3  -6   4       73.04       68.91      0.99 o 
  -2  -6   4      277.80      258.84      2.23 o 
  -1  -6   4     1099.50     1068.15      9.44 o 
   0  -6   4      613.75      619.16      5.24 o 
   1  -6   4        7.83       11.59      1.05 o 
   2  -6   4       63.85       64.49      0.97 o 
   3  -6   4       82.37       81.55      1.11 o 
   4  -6   4       81.21       79.92      1.31 o 
   5  -6   4       20.64       18.98      1.02 o 
   6  -6   4       32.97       31.26      1.67 o 
   7  -6   4        6.70        8.47      1.44 o 
   8  -6   4       18.28       15.27      1.76 o 
   9  -6   4        1.37        0.96      1.69 o 
 -10  -5   4        0.82        3.10      4.72 o 
  -9  -5   4        0.12       -2.57      2.57 o 
  -8  -5   4       30.92       37.62      5.18 o 
  -7  -5   4       30.54       30.12      2.43 o 
  -6  -5   4       26.03       29.67      0.92 o 
  -5  -5   4       54.82       61.55      0.94 o 
  -4  -5   4       35.96       35.31      0.69 o 
  -3  -5   4      373.98      374.73      3.01 o 
  -2  -5   4      374.01      396.23      3.41 o 
  -1  -5   4      354.16      379.46      3.12 o 
   0  -5   4     1061.13     1066.46      7.77 o 
   1  -5   4      952.40      892.97      6.52 o 
   2  -5   4      508.52      497.73      3.58 o 
   3  -5   4        1.27        1.31      0.47 o 
   4  -5   4       84.67       83.82      2.24 o 
   5  -5   4       73.96       74.60      1.44 o 
   6  -5   4       68.13       65.38      1.58 o 
   7  -5   4        0.83       -0.87      1.31 o 
   8  -5   4        0.16       -0.59      1.54 o 
   9  -5   4        1.65       -0.95      1.59 o 
 -10  -4   4        0.27       -1.55      3.40 o 
  -9  -4   4        0.69        4.08      2.12 o 
  -8  -4   4        0.73        0.13      1.67 o 
  -7  -4   4       12.38        7.91      1.81 o 
  -6  -4   4       74.19       73.25      1.97 o 
  -5  -4   4       10.01       14.40      0.43 o 
  -4  -4   4      612.02      636.96      4.93 o 
  -3  -4   4      717.92      733.07      5.28 o 
  -2  -4   4       71.54       53.48      0.81 o 
  -1  -4   4        6.17        7.67      1.11 o 
   0  -4   4       38.86       24.65      0.45 o 
   1  -4   4     1816.35     1974.05     14.16 o 
   2  -4   4      713.17      718.05      5.28 o 
   3  -4   4       25.40       37.66      0.75 o 
   4  -4   4        0.22        0.41      0.61 o 
   5  -4   4        8.08        8.81      0.98 o 
   6  -4   4       60.79       63.10      1.46 o 
   7  -4   4       30.26       31.99      1.45 o 
   8  -4   4        2.92        2.93      1.32 o 
   9  -4   4       14.80       11.38      1.59 o 
  10  -4   4        0.53        1.01      2.80 o 
 -10  -3   4        0.51       -3.44      3.44 o 
  -9  -3   4       13.24       13.38      3.10 o 
  -8  -3   4        0.30        0.89      1.73 o 
  -7  -3   4        2.62        4.62      1.64 o 
  -6  -3   4       63.43       57.98      2.08 o 
  -5  -3   4      156.95      151.26      2.79 o 
  -4  -3   4       24.41       27.21      0.60 o 
  -3  -3   4     1378.13     1372.04      9.32 o 
  -2  -3   4     3437.10     3611.38     27.14 o 
  -1  -3   4     1079.74     1102.05      9.30 o 
   0  -3   4        1.14        0.70      0.29 o 
   1  -3   4      348.84      366.35      2.78 o 
   2  -3   4      938.03      869.80      6.00 o 
   3  -3   4     1368.43     1348.61      9.80 o 
   4  -3   4       14.89       12.83      0.56 o 
   5  -3   4      254.31      253.17      2.49 o 
   6  -3   4       10.66       10.18      0.78 o 
   7  -3   4        9.33       12.79      1.08 o 
   8  -3   4       33.80       36.48      1.36 o 
   9  -3   4        6.50        6.93      1.52 o 
  10  -3   4        0.27        1.05      2.30 o 
 -10  -2   4        2.53        4.60      2.23 o 
  -9  -2   4       18.09       13.17      1.57 o 
  -8  -2   4        0.01        2.54      1.64 o 
  -7  -2   4      168.26      172.02      4.18 o 
  -6  -2   4       31.81       32.41      1.63 o 
  -5  -2   4        4.28        6.58      1.69 o 
  -4  -2   4      210.05      210.36      3.34 o 
  -3  -2   4       59.46       77.22      0.81 o 
  -2  -2   4      947.64      959.00      7.01 o 
  -1  -2   4     2260.38     2325.99     17.57 o 
   0  -2   4      498.31      491.39      4.09 o 
   1  -2   4      161.84      161.35      1.75 o 
   2  -2   4      614.60      668.39      5.22 o 
   3  -2   4     1223.95     1230.10      8.49 o 
   4  -2   4       73.13       60.92      0.78 o 
   5  -2   4       38.19       37.05      0.77 o 
   6  -2   4        0.64        0.08      0.92 o 
   7  -2   4       61.53       56.61      2.20 o 
   8  -2   4        0.63       -1.14      1.14 o 
   9  -2   4        0.08        0.24      1.55 o 
  10  -2   4        4.22        3.39      2.37 o 
 -10  -1   4        9.21       10.34      1.81 o 
  -9  -1   4        2.13       -0.97      1.40 o 
  -8  -1   4        2.31        5.27      1.62 o 
  -7  -1   4        2.37        2.24      1.29 o 
  -6  -1   4      157.50      165.63      3.22 o 
  -5  -1   4      812.99      783.23      9.30 o 
  -4  -1   4      148.58      139.14      2.12 o 
  -3  -1   4       62.45       61.87      1.05 o 
  -2  -1   4      185.39      155.09      1.27 o 
  -1  -1   4     2807.23     2863.84     19.67 o 
   0  -1   4     1368.33     1380.25     10.06 o 
   1  -1   4      478.73      462.52      3.48 o 
   2  -1   4      258.17      277.44      2.47 o 
   3  -1   4      759.73      761.68      5.96 o 
   4  -1   4     1073.43     1099.93      7.65 o 
   5  -1   4      344.85      346.79      2.66 o 
   6  -1   4       19.43       19.04      0.81 o 
   7  -1   4       12.89        9.89      1.05 o 
   8  -1   4        0.59        0.37      1.18 o 
   9  -1   4        5.23       10.22      1.57 o 
  10  -1   4        0.06        2.71      2.20 o 
 -10   0   4        2.86        7.24      3.84 o 
  -9   0   4       17.84       19.72      1.80 o 
  -8   0   4       44.15       42.93      1.84 o 
  -7   0   4       26.28       20.97      1.54 o 
  -6   0   4       78.83       84.37      0.93 o 
  -5   0   4      231.27      221.04      1.76 o 
  -4   0   4      306.57      294.88      2.27 o 
  -3   0   4      458.83      483.75      3.59 o 
  -2   0   4       65.09       71.47      0.87 o 
  -1   0   4      137.18      150.17      1.53 o 
   0   0   4     2175.45     2235.90     14.69 o 
   1   0   4     2258.95     2270.51     20.00 o 
   2   0   4      939.78      946.93      7.36 o 
   3   0   4        0.98        1.55      0.42 o 
   4   0   4      389.27      396.24      3.10 o 
   5   0   4      145.69      136.91      1.47 o 
   6   0   4      117.73      122.87      1.62 o 
   7   0   4       38.62       44.55      1.17 o 
   8   0   4       10.39        8.05      1.34 o 
   9   0   4        4.59        5.45      1.68 o 
  10   0   4        0.10        0.30      3.15 o 
 -10   1   4        1.00       -0.92      2.01 o 
  -9   1   4        0.60       -0.19      1.23 o 
  -8   1   4       72.04       74.88      2.28 o 
  -7   1   4      120.83      117.27      1.36 o 
  -6   1   4       47.76       42.58      0.78 o 
  -5   1   4      145.80      153.22      1.30 o 
  -4   1   4     1974.26     2002.34     13.73 o 
  -3   1   4     1250.03     1288.00      9.90 o 
  -2   1   4       39.70       61.84      0.63 o 
  -1   1   4     1129.24     1166.54      8.62 o 
   0   1   4     1216.99     1286.03      8.77 o 
   1   1   4     1385.72     1466.98     11.13 o 
   2   1   4     1369.21     1304.54      9.93 o 
   3   1   4       44.99       41.19      0.77 o 
   4   1   4       36.75       31.33      0.64 o 
   5   1   4       99.14       99.13      1.22 o 
   6   1   4       62.88       62.12      1.23 o 
   7   1   4        0.32       -0.24      1.01 o 
   8   1   4        0.03       -1.26      1.26 o 
   9   1   4        1.29        1.66      1.87 o 
  10   1   4        0.85        3.19      2.12 o 
 -10   2   4        1.07       -0.10      1.50 o 
  -9   2   4        1.79        1.49      1.40 o 
  -8   2   4        1.30        1.90      1.17 o 
  -7   2   4       18.29       23.57      1.27 o 
  -6   2   4      261.47      253.26      2.16 o 
  -5   2   4      241.88      248.13      1.89 o 
  -4   2   4       66.47       54.62      0.74 o 
  -3   2   4     3471.64     3536.48     27.21 o 
  -2   2   4     6077.73     6449.12     44.52 o 
  -1   2   4      165.56      138.82      1.14 o 
   0   2   4      407.94      480.06      4.06 o 
   1   2   4      588.75      604.07      4.18 o 
   2   2   4     1321.66     1294.22      9.27 o 
   3   2   4      908.38      942.20      7.26 o 
   4   2   4       32.61       34.68      0.69 o 
   5   2   4       28.52       30.75      0.71 o 
   6   2   4       25.97       24.27      0.98 o 
   7   2   4       40.45       43.35      1.23 o 
   8   2   4        4.48        7.02      1.21 o 
   9   2   4        1.93        3.33      1.71 o 
  10   2   4        0.07        4.16      2.19 o 
 -10   3   4        6.68        4.88      1.77 o 
  -9   3   4        2.44        2.42      1.47 o 
  -8   3   4        7.21        6.45      1.16 o 
  -7   3   4      149.65      148.98      1.74 o 
  -6   3   4       65.35       67.06      1.23 o 
  -5   3   4        4.86        4.06      0.58 o 
  -4   3   4      111.63      126.13      1.53 o 
  -3   3   4       14.50        8.93      0.43 o 
  -2   3   4     2928.52     3066.80     20.05 o 
  -1   3   4     5008.39     5279.01     39.99 o 
   0   3   4       52.45       48.38      0.91 o 
   1   3   4      566.79      632.67      4.40 o 
   2   3   4      369.85      382.44      2.92 o 
   3   3   4      306.57      283.37      2.36 o 
   4   3   4       45.79       47.71      1.20 o 
   5   3   4        2.07        1.13      0.85 o 
   6   3   4       14.71       11.19      1.07 o 
   7   3   4        2.69        2.97      1.18 o 
   8   3   4        0.48        0.33      1.36 o 
   9   3   4        2.26        2.08      1.54 o 
  10   3   4        0.20        2.30      2.18 o 
 -10   4   4        1.39       -1.78      1.96 o 
  -9   4   4       20.19       17.88      1.33 o 
  -8   4   4       37.02       34.72      1.22 o 
  -7   4   4        1.86        3.08      0.93 o 
  -6   4   4      444.01      435.85      4.03 o 
  -5   4   4      952.12      924.51      7.89 o 
  -4   4   4       44.10       45.89      0.85 o 
  -3   4   4        5.39        3.43      0.56 o 
  -2   4   4       19.05       12.70      0.41 o 
  -1   4   4     2092.44     2209.17     15.82 o 
   0   4   4     3344.57     3598.97     24.13 o 
   1   4   4      272.55      264.78      2.10 o 
   2   4   4      380.13      413.65      2.85 o 
   3   4   4      632.30      614.33      4.57 o 
   4   4   4      359.10      367.97      2.75 o 
   5   4   4       47.19       51.92      1.60 o 
   6   4   4       12.15        8.26      1.10 o 
   7   4   4       14.92       11.17      1.26 o 
   8   4   4        6.31        4.84      1.44 o 
   9   4   4        0.04        2.27      1.80 o 
 -10   5   4        1.52        2.10      1.95 o 
  -9   5   4       15.40       13.35      1.39 o 
  -8   5   4        0.48        1.50      1.16 o 
  -7   5   4       87.20       82.13      2.07 o 
  -6   5   4        5.96        6.21      0.90 o 
  -5   5   4      338.54      318.04      2.90 o 
  -4   5   4     1260.19     1254.74      9.35 o 
  -3   5   4      406.00      403.60      3.26 o 
  -2   5   4      160.48      164.55      1.59 o 
  -1   5   4      283.92      282.26      2.26 o 
   0   5   4      312.57      291.78      2.31 o 
   1   5   4      719.45      716.80      5.27 o 
   2   5   4      216.89      230.75      1.84 o 
   3   5   4       96.16       90.83      1.07 o 
   4   5   4      216.91      212.51      2.08 o 
   5   5   4       28.35       30.18      0.98 o 
   6   5   4       19.92       26.00      1.17 o 
   7   5   4        2.81        6.69      1.17 o 
   8   5   4        4.20        3.24      1.49 o 
   9   5   4        0.28       -1.03      1.58 o 
  -9   6   4       43.55       43.53      1.61 o 
  -8   6   4       11.01       12.40      1.30 o 
  -7   6   4       35.25       33.62      1.37 o 
  -6   6   4        8.76        9.22      1.03 o 
  -5   6   4       67.97       66.33      1.83 o 
  -4   6   4      296.16      273.09      2.44 o 
  -3   6   4     1248.96     1263.26      8.93 o 
  -2   6   4      489.66      517.70      4.02 o 
  -1   6   4      176.76      185.20      2.01 o 
   0   6   4     1025.92     1060.35      7.30 o 
   1   6   4      690.07      684.96      5.07 o 
   2   6   4      204.48      182.37      1.82 o 
   3   6   4        0.15        1.14      0.67 o 
   4   6   4       55.01       50.49      1.13 o 
   5   6   4       90.97       88.52      2.37 o 
   6   6   4       32.64       33.96      1.32 o 
   7   6   4        2.40       -0.35      1.40 o 
   8   6   4        0.97        0.68      1.52 o 
   9   6   4        0.01        1.07      1.69 o 
  -9   7   4        1.99        1.58      1.54 o 
  -8   7   4       13.96       14.81      1.56 o 
  -7   7   4       81.56       79.57      2.00 o 
  -6   7   4       12.23       14.68      1.15 o 
  -5   7   4       99.66       88.84      1.48 o 
  -4   7   4        3.85        1.99      0.76 o 
  -3   7   4        7.37        8.82      0.73 o 
  -2   7   4      782.54      749.92      5.99 o 
  -1   7   4      552.17      532.49      4.10 o 
   0   7   4        8.87        9.74      0.56 o 
   1   7   4      339.34      332.04      2.93 o 
   2   7   4      476.82      462.70      4.40 o 
   3   7   4      241.38      236.63      2.48 o 
   4   7   4        1.91        2.10      1.03 o 
   5   7   4       36.08       28.31      1.29 o 
   6   7   4        2.83        2.95      1.24 o 
   7   7   4        5.43        7.60      1.80 o 
   8   7   4        6.71        8.80      1.71 o 
  -9   8   4        0.52        0.81      1.67 o 
  -8   8   4        7.18        7.26      1.66 o 
  -7   8   4       40.41       40.26      1.72 o 
  -6   8   4       19.30       22.74      1.30 o 
  -5   8   4       20.17       19.42      1.12 o 
  -4   8   4        6.93        7.41      0.86 o 
  -3   8   4      290.75      267.64      2.33 o 
  -2   8   4      104.71      110.22      1.49 o 
  -1   8   4       51.22       57.88      1.14 o 
   0   8   4       95.11       76.82      1.24 o 
   1   8   4        1.07        2.38      0.85 o 
   2   8   4       87.73       86.77      1.52 o 
   3   8   4      166.65      156.96      2.00 o 
   4   8   4       36.52       41.53      1.38 o 
   5   8   4        0.22        0.07      1.44 o 
   6   8   4        8.61        6.37      1.43 o 
   7   8   4        6.20        8.29      1.71 o 
   8   8   4        0.96        1.59      1.91 o 
  -8   9   4        0.55        2.47      1.75 o 
  -7   9   4       16.30       18.73      1.75 o 
  -6   9   4       39.25       35.86      1.71 o 
  -5   9   4       83.84       84.39      2.00 o 
  -4   9   4        0.70        1.50      1.03 o 
  -3   9   4        4.89        5.18      0.95 o 
  -2   9   4       32.45       38.69      1.06 o 
  -1   9   4      381.30      362.97      3.09 o 
   0   9   4      150.24      146.09      3.04 o 
   1   9   4        0.13       -0.51      0.98 o 
   2   9   4        0.37        0.00      1.01 o 
   3   9   4        7.65       11.14      1.06 o 
   4   9   4       56.97       53.53      1.59 o 
   5   9   4       34.49       31.88      1.80 o 
   6   9   4        0.57        1.66      1.71 o 
   7   9   4        4.01       -1.01      2.06 o 
  -7  10   4        0.00        2.78      1.76 o 
  -6  10   4       33.11       29.90      1.69 o 
  -5  10   4       61.62       63.38      1.52 o 
  -4  10   4       22.08       19.28      1.14 o 
  -3  10   4       10.95        6.82      1.28 o 
  -2  10   4       24.05       23.24      1.28 o 
  -1  10   4       32.67       36.92      1.44 o 
   0  10   4       24.52       25.97      1.24 o 
   1  10   4       80.59       71.82      1.79 o 
   2  10   4        3.29        3.04      1.17 o 
   3  10   4       15.64       13.64      1.38 o 
   4  10   4        0.98       -0.34      1.43 o 
   5  10   4        0.15        1.09      1.66 o 
   6  10   4        6.00        6.95      1.85 o 
  -6  11   4        8.46        9.91      1.67 o 
  -5  11   4       20.47       21.92      1.50 o 
  -4  11   4       77.90       74.11      1.57 o 
  -3  11   4       40.67       40.76      1.42 o 
  -2  11   4        1.12       -0.25      1.38 o 
  -1  11   4        3.74        4.42      1.24 o 
   0  11   4       28.01       26.33      1.38 o 
   1  11   4       32.50       31.88      1.44 o 
   2  11   4       10.28       10.31      1.29 o 
   3  11   4        1.80        0.21      1.51 o 
   4  11   4        6.34        5.24      1.61 o 
   5  11   4        8.23        8.79      1.90 o 
   6  11   4        0.03       -1.54      5.87 o 
  -5  12   4        0.16        1.87      1.51 o 
  -4  12   4       32.55       37.14      1.72 o 
  -3  12   4       25.89       29.02      1.54 o 
  -2  12   4       19.90       18.89      1.53 o 
  -1  12   4        0.04        1.66      1.64 o 
   0  12   4       13.31       14.91      1.59 o 
   1  12   4        0.84        0.07      1.40 o 
   2  12   4        2.72        3.36      1.61 o 
   3  12   4       12.21       14.51      1.90 o 
   4  12   4        0.86        1.05      1.77 o 
  -4  13   4        2.44        2.03      1.67 o 
  -3  13   4       13.44       17.35      1.66 o 
  -2  13   4       27.36       30.68      2.01 o 
  -1  13   4        4.65        4.03      2.59 o 
   0  13   4        1.09        0.79      1.74 o 
   1  13   4        8.03        8.22      1.63 o 
   2  13   4        4.04        3.77      1.86 o 
   3  13   4        0.17        1.44      1.93 o 
  -3 -13   5        1.65        1.78      1.89 o 
  -2 -13   5        0.46        2.29      1.84 o 
  -1 -13   5       10.19        7.97      2.17 o 
   0 -13   5        1.56        4.08      1.76 o 
   1 -13   5       22.03       24.77      1.98 o 
   2 -13   5        1.35        2.59      1.90 o 
   3 -13   5        0.65       -1.98      2.10 o 
  -5 -12   5        6.10        6.13      1.87 o 
  -4 -12   5        5.45        4.37      1.78 o 
  -3 -12   5        0.10       -1.92      1.92 o 
  -2 -12   5        0.33        4.28      1.86 o 
  -1 -12   5        0.06       -1.43      1.43 o 
   0 -12   5        3.68        0.32      1.65 o 
   1 -12   5        0.35        0.60      1.45 o 
   2 -12   5        6.64        4.74      2.19 o 
   3 -12   5       27.76       37.84      2.53 o 
   4 -12   5        0.54       -2.11      2.11 o 
  -6 -11   5        0.67        2.64      2.46 o 
  -5 -11   5        5.82        6.64      1.66 o 
  -4 -11   5        1.25        1.70      1.56 o 
  -3 -11   5       17.36       17.36      1.62 o 
  -2 -11   5        4.33        4.38      1.50 o 
  -1 -11   5        0.50        0.24      1.13 o 
   0 -11   5        1.70        0.48      1.17 o 
   1 -11   5        2.88        2.36      1.19 o 
   2 -11   5       29.58       27.54      1.58 o 
   3 -11   5        3.47        2.50      1.81 o 
   4 -11   5        3.46        1.88      1.92 o 
   5 -11   5       14.33       15.59      2.14 o 
   6 -11   5        1.61        4.37      2.13 o 
  -7 -10   5        0.06       -0.13      2.14 o 
  -6 -10   5        0.08       -1.71      1.71 o 
  -5 -10   5        3.33        1.45      1.30 o 
  -4 -10   5        0.04       -0.05      1.23 o 
  -3 -10   5       10.74       11.82      1.26 o 
  -2 -10   5       22.48       22.94      1.24 o 
  -1 -10   5       23.03       26.79      1.23 o 
   0 -10   5        5.47        6.56      0.99 o 
   1 -10   5        5.16        5.25      1.25 o 
   2 -10   5        3.80        2.24      1.41 o 
   3 -10   5       10.57        9.23      1.58 o 
   4 -10   5       36.89       36.92      1.96 o 
   5 -10   5        0.24        2.91      1.87 o 
   6 -10   5        2.06        2.09      1.75 o 
   7 -10   5        2.06        3.11      1.82 o 
  -8  -9   5       13.75       17.27      1.62 o 
  -7  -9   5        1.67        6.29      1.69 o 
  -6  -9   5       33.26       33.49      1.74 o 
  -5  -9   5        9.07       11.64      1.23 o 
  -4  -9   5        2.15        2.59      1.11 o 
  -3  -9   5        0.08        0.49      1.03 o 
  -2  -9   5       19.57       16.32      0.97 o 
  -1  -9   5      101.92       96.68      1.58 o 
   0  -9   5       74.68       79.18      1.54 o 
   1  -9   5       11.58       16.85      1.08 o 
   2  -9   5        2.79        1.85      1.18 o 
   3  -9   5       10.49        9.64      1.29 o 
   4  -9   5       26.26       26.70      1.53 o 
   5  -9   5       11.30       10.45      1.42 o 
   6  -9   5        7.01        6.68      1.52 o 
   7  -9   5        0.64       -1.29      1.74 o 
  -8  -8   5        0.07       -1.74      6.20 o 
  -7  -8   5       10.38       10.06      1.64 o 
  -6  -8   5        6.79        6.76      1.42 o 
  -5  -8   5       55.78       55.35      1.38 o 
  -4  -8   5      130.18      134.22      1.95 o 
  -3  -8   5       10.07       13.10      1.29 o 
  -2  -8   5        7.36        5.64      0.81 o 
  -1  -8   5       74.30       72.16      1.29 o 
   0  -8   5      153.84      146.31      1.65 o 
   1  -8   5       36.15       37.77      1.01 o 
   2  -8   5        2.20       -0.85      1.01 o 
   3  -8   5        0.04       -0.87      0.87 o 
   4  -8   5        0.81       -0.04      1.09 o 
   5  -8   5       19.27       21.26      1.28 o 
   6  -8   5       12.66       10.99      1.39 o 
   7  -8   5        0.06        0.13      1.64 o 
   8  -8   5        0.06        0.74      2.01 o 
  -9  -7   5        2.51       -2.62      3.07 o 
  -8  -7   5        0.08        1.67      2.98 o 
  -7  -7   5        0.65        1.22      0.96 o 
  -6  -7   5       20.96       18.38      1.30 o 
  -5  -7   5        0.22       -0.54      0.88 o 
  -4  -7   5      112.79      114.32      2.17 o 
  -3  -7   5      297.44      292.67      3.04 o 
  -2  -7   5      181.49      178.46      1.90 o 
  -1  -7   5        1.65        4.59      0.62 o 
   0  -7   5      351.24      332.26      2.88 o 
   1  -7   5      545.55      549.37      5.21 o 
   2  -7   5       52.76       54.08      1.12 o 
   3  -7   5       21.07       17.50      0.86 o 
   4  -7   5       31.87       27.66      1.11 o 
   5  -7   5       11.48       11.26      1.14 o 
   6  -7   5        9.02       10.07      1.32 o 
   7  -7   5       12.59       11.34      1.67 o 
   8  -7   5        0.82        1.58      1.82 o 
  -9  -6   5        0.90       -0.51      2.97 o 
  -8  -6   5        1.72        5.01      2.88 o 
  -7  -6   5        7.85        9.02      2.32 o 
  -6  -6   5        4.27        4.93      0.87 o 
  -5  -6   5       27.40       26.11      0.80 o 
  -4  -6   5        0.30       -0.08      0.74 o 
  -3  -6   5      106.58      106.20      1.35 o 
  -2  -6   5      230.10      225.63      2.16 o 
  -1  -6   5      404.20      404.55      3.92 o 
   0  -6   5       32.13       36.40      0.81 o 
   1  -6   5      450.21      439.26      3.43 o 
   2  -6   5      582.79      556.36      4.27 o 
   3  -6   5       92.53       89.21      1.64 o 
   4  -6   5        3.42        4.82      0.84 o 
   5  -6   5       25.01       23.31      1.43 o 
   6  -6   5       11.64       10.59      1.12 o 
   7  -6   5        0.97        2.98      1.59 o 
   8  -6   5        4.93        4.84      1.73 o 
   9  -6   5        3.45        2.78      1.72 o 
 -10  -5   5        0.03       -2.29      4.85 o 
  -9  -5   5        0.01        1.54      2.69 o 
  -8  -5   5        0.06        0.47      2.57 o 
  -7  -5   5        0.94       -1.36      2.14 o 
  -6  -5   5       48.57       45.35      1.19 o 
  -5  -5   5      117.13      108.47      1.23 o 
  -4  -5   5        1.62        1.79      0.57 o 
  -3  -5   5      177.51      181.65      1.67 o 
  -2  -5   5      295.64      292.01      2.43 o 
  -1  -5   5      254.29      268.83      2.45 o 
   0  -5   5      235.95      223.47      2.07 o 
   1  -5   5       13.21       17.80      0.48 o 
   2  -5   5      682.71      665.58      4.73 o 
   3  -5   5      838.82      812.96      5.81 o 
   4  -5   5      139.31      131.86      1.61 o 
   5  -5   5       25.22       27.62      1.03 o 
   6  -5   5       34.84       34.43      1.62 o 
   7  -5   5        3.38        1.46      1.49 o 
   8  -5   5        0.26       -0.12      1.49 o 
   9  -5   5        0.52       -1.83      1.83 o 
 -10  -4   5        0.06       -3.66      3.66 o 
  -9  -4   5        0.06       -3.15      3.29 o 
  -8  -4   5        3.85        1.16      1.70 o 
  -7  -4   5        0.89        1.86      1.76 o 
  -6  -4   5        7.11       10.30      1.42 o 
  -5  -4   5       38.43       41.79      0.83 o 
  -4  -4   5      355.45      358.10      2.73 o 
  -3  -4   5      137.55      148.97      1.31 o 
  -2  -4   5      324.44      338.78      2.60 o 
  -1  -4   5     1337.46     1381.50     11.25 o 
   0  -4   5      661.21      609.69      4.50 o 
   1  -4   5      219.85      196.79      1.57 o 
   2  -4   5       31.28       32.27      0.76 o 
   3  -4   5      342.16      354.33      2.81 o 
   4  -4   5      775.48      754.82      5.66 o 
   5  -4   5      199.05      186.55      2.10 o 
   6  -4   5        0.23       -0.32      0.86 o 
   7  -4   5       35.98       35.82      1.45 o 
   8  -4   5        3.48        1.92      1.43 o 
   9  -4   5        0.07       -1.88      1.88 o 
 -10  -3   5        0.16       -3.19      4.11 o 
  -9  -3   5       11.34        9.19      3.03 o 
  -8  -3   5        0.15        0.32      1.53 o 
  -7  -3   5        3.71        5.06      1.75 o 
  -6  -3   5        0.27        1.62      1.41 o 
  -5  -3   5      108.12      106.42      2.12 o 
  -4  -3   5      128.89      118.27      1.08 o 
  -3  -3   5       36.67       44.66      0.67 o 
  -2  -3   5       92.57      134.06      4.51 o 
  -1  -3   5      453.01      432.02      3.42 o 
   0  -3   5     3226.76     3485.40     26.34 o 
   1  -3   5      860.80      853.89      7.57 o 
   2  -3   5       79.43      109.83      1.22 o 
   3  -3   5        0.91        2.38      0.47 o 
   4  -3   5        3.33        3.45      0.54 o 
   5  -3   5      290.73      288.39      2.64 o 
   6  -3   5       77.30       76.18      1.78 o 
   7  -3   5       11.55       10.47      1.12 o 
   8  -3   5        8.33        9.20      1.37 o 
   9  -3   5        2.23        2.33      1.87 o 
 -10  -2   5        5.11        5.85      3.57 o 
  -9  -2   5        0.55        0.74      3.05 o 
  -8  -2   5        0.82        0.98      2.00 o 
  -7  -2   5       63.71       57.91      3.19 o 
  -6  -2   5        0.68       -1.37      1.37 o 
  -5  -2   5      178.55      192.84      3.35 o 
  -4  -2   5      307.90      283.14      2.53 o 
  -3  -2   5      578.71      541.09      3.65 o 
  -2  -2   5      390.81      413.48      2.82 o 
  -1  -2   5      472.18      565.02      4.18 o 
   0  -2   5      552.97      558.40      4.68 o 
   1  -2   5     5714.74     5714.00     46.28 o 
   2  -2   5     1733.65     1765.78     14.98 o 
   3  -2   5        1.67        3.34      0.52 o 
   4  -2   5      280.62      302.12      2.24 o 
   5  -2   5       80.90       79.63      1.20 o 
   6  -2   5       15.43       18.08      0.95 o 
   7  -2   5       56.41       62.28      1.63 o 
   8  -2   5        0.32       -1.01      1.26 o 
   9  -2   5       17.18       15.74      2.24 o 
  10  -2   5        1.32        3.55      2.38 o 
 -10  -1   5        4.59        3.82      1.63 o 
  -9  -1   5        2.10        3.13      1.33 o 
  -8  -1   5       94.71      102.80      4.14 o 
  -7  -1   5       17.32       19.17      0.89 o 
  -6  -1   5       23.47       22.70      1.63 o 
  -5  -1   5       83.28       75.77      1.26 o 
  -4  -1   5      169.34      172.37      1.48 o 
  -3  -1   5     2214.35     2249.46     14.70 o 
  -2  -1   5       71.26       55.24      0.84 o 
  -1  -1   5       15.62        8.54      0.35 o 
   0  -1   5      979.44     1080.77      7.92 o 
   1  -1   5       14.03       21.51      0.45 o 
   2  -1   5     1534.23     1546.43     11.22 o 
   3  -1   5      961.63      941.06      7.35 o 
   4  -1   5        0.78        0.84      0.46 o 
   5  -1   5       72.55       72.53      1.07 o 
   6  -1   5      135.00      137.50      1.97 o 
   7  -1   5       15.72       16.83      1.18 o 
   8  -1   5        3.14        0.30      1.45 o 
   9  -1   5        3.82        6.50      1.87 o 
  10  -1   5        0.55       -0.97      2.34 o 
 -10   0   5        0.36        0.32      1.83 o 
  -9   0   5       17.31       12.86      1.96 o 
  -8   0   5        0.16       -0.06      1.37 o 
  -7   0   5      118.90      121.18      2.23 o 
  -6   0   5      609.98      612.45      6.03 o 
  -5   0   5      118.11      121.45      1.07 o 
  -4   0   5      319.68      328.65      2.43 o 
  -3   0   5      271.58      247.59      1.93 o 
  -2   0   5     2192.71     2151.32     14.11 o 
  -1   0   5     2829.54     3067.63     20.19 o 
   0   0   5      135.55      166.19      1.26 o 
   1   0   5      492.73      552.88      4.94 o 
   2   0   5      256.18      248.21      2.11 o 
   3   0   5      420.42      407.35      3.35 o 
   4   0   5      489.53      478.76      3.71 o 
   5   0   5        3.50        4.25      0.60 o 
   6   0   5      116.74      107.42      1.57 o 
   7   0   5       39.81       39.98      1.42 o 
   8   0   5       20.26       25.28      1.71 o 
   9   0   5        0.38        3.95      1.81 o 
  10   0   5        5.92        5.84      2.53 o 
 -10   1   5       12.03       12.13      2.18 o 
  -9   1   5        4.85        4.04      1.86 o 
  -8   1   5        0.06       -0.26      0.81 o 
  -7   1   5        8.67        7.79      0.97 o 
  -6   1   5      136.65      132.61      1.44 o 
  -5   1   5      503.76      513.55      3.71 o 
  -4   1   5      883.00      937.78      6.54 o 
  -3   1   5       40.08       39.93      0.65 o 
  -2   1   5     1900.11     2055.90     14.20 o 
  -1   1   5     1268.07     1246.37      7.86 o 
   0   1   5      960.81      896.04      5.95 o 
   1   1   5       91.15       99.92      0.95 o 
   2   1   5      375.35      378.67      3.06 o 
   3   1   5      395.94      402.61      3.32 o 
   4   1   5      227.02      216.88      2.02 o 
   5   1   5      111.89      117.96      1.31 o 
   6   1   5       34.61       43.43      1.06 o 
   7   1   5        2.93        2.82      1.07 o 
   8   1   5       15.17       15.70      1.65 o 
   9   1   5        1.37        2.62      1.78 o 
  10   1   5        1.83        4.34      1.94 o 
 -10   2   5        0.35        2.31      1.45 o 
  -9   2   5        3.91        5.26      1.46 o 
  -8   2   5       33.26       30.33      1.38 o 
  -7   2   5       11.29       15.35      0.80 o 
  -6   2   5       28.63       25.02      0.65 o 
  -5   2   5      185.47      166.40      1.46 o 
  -4   2   5      898.41      911.51      6.72 o 
  -3   2   5       88.64      103.06      1.25 o 
  -2   2   5       71.50       67.94      0.73 o 
  -1   2   5      833.24      873.43      5.96 o 
   0   2   5     4594.87     4895.01     33.03 o 
   1   2   5      948.74      889.77      5.82 o 
   2   2   5      325.96      377.16      3.07 o 
   3   2   5      422.46      421.09      3.41 o 
   4   2   5      155.06      147.60      1.53 o 
   5   2   5      116.16      114.95      1.31 o 
   6   2   5        4.75        8.68      0.96 o 
   7   2   5        9.70        7.66      1.14 o 
   8   2   5        0.11        3.30      2.12 o 
   9   2   5        0.10        1.90      1.83 o 
  10   2   5        0.23       -2.70      4.05 o 
 -10   3   5        0.47        1.71      1.75 o 
  -9   3   5       30.90       37.52      1.72 o 
  -8   3   5       18.50       21.32      1.48 o 
  -7   3   5       13.39       12.89      0.90 o 
  -6   3   5       30.92       31.11      1.06 o 
  -5   3   5       98.03       94.77      1.27 o 
  -4   3   5      544.20      512.48      4.50 o 
  -3   3   5      988.73      993.02      6.88 o 
  -2   3   5      399.89      469.63      3.38 o 
  -1   3   5      127.37      122.33      1.36 o 
   0   3   5      908.51      946.46      6.16 o 
   1   3   5     3068.48     3172.74     21.37 o 
   2   3   5     1510.43     1548.13     10.55 o 
   3   3   5        1.65        2.86      0.40 o 
   4   3   5      223.58      234.15      2.07 o 
   5   3   5      104.66      100.62      1.43 o 
   6   3   5       44.94       46.57      1.74 o 
   7   3   5       12.22       16.35      1.34 o 
   8   3   5        3.58        1.89      1.45 o 
   9   3   5        5.56        5.42      1.86 o 
 -10   4   5        4.02        5.37      1.80 o 
  -9   4   5        2.79        2.55      1.68 o 
  -8   4   5        2.45        3.46      1.14 o 
  -7   4   5       57.53       57.57      1.28 o 
  -6   4   5       10.61       11.87      0.84 o 
  -5   4   5        2.99        0.88      0.69 o 
  -4   4   5      125.90      118.21      1.31 o 
  -3   4   5     1162.47     1168.45      7.44 o 
  -2   4   5      665.40      650.29      4.62 o 
  -1   4   5        8.87        8.72      0.41 o 
   0   4   5       26.56       27.01      0.50 o 
   1   4   5      370.91      347.12      2.68 o 
   2   4   5      891.84      881.49      6.47 o 
   3   4   5      280.87      292.14      2.24 o 
   4   4   5        4.67        3.68      0.58 o 
   5   4   5       46.95       41.30      1.45 o 
   6   4   5       22.77       22.89      1.26 o 
   7   4   5        1.40        2.70      1.30 o 
   8   4   5        0.01        0.19      1.46 o 
   9   4   5        0.22       -2.35      2.35 o 
 -10   5   5        1.95        0.81      1.94 o 
  -9   5   5        0.57       -0.51      1.34 o 
  -8   5   5       38.31       38.44      1.32 o 
  -7   5   5       48.39       47.90      1.22 o 
  -6   5   5       26.08       28.79      1.04 o 
  -5   5   5       35.01       38.18      1.31 o 
  -4   5   5        3.01        0.29      0.67 o 
  -3   5   5      252.69      243.01      1.91 o 
  -2   5   5     1554.78     1543.25     11.27 o 
  -1   5   5     1567.69     1610.00     12.26 o 
   0   5   5       18.04       15.49      0.55 o 
   1   5   5      301.23      310.71      2.36 o 
   2   5   5      354.81      351.53      2.64 o 
   3   5   5      342.91      326.05      2.64 o 
   4   5   5      144.51      147.08      1.51 o 
   5   5   5        6.13        4.02      1.01 o 
   6   5   5       72.74       69.50      1.68 o 
   7   5   5       13.84       16.76      1.52 o 
   8   5   5        0.90       -1.54      1.54 o 
   9   5   5        0.24        1.34      1.73 o 
  -9   6   5        5.99        9.35      1.53 o 
  -8   6   5        2.29        3.72      1.31 o 
  -7   6   5       79.31       81.79      1.76 o 
  -6   6   5      146.48      137.06      1.99 o 
  -5   6   5       25.15       27.66      1.01 o 
  -4   6   5        1.21        1.57      0.71 o 
  -3   6   5        1.00        1.96      0.64 o 
  -2   6   5       55.80       54.08      1.02 o 
  -1   6   5      419.20      411.60      3.24 o 
   0   6   5      908.28      875.81      6.42 o 
   1   6   5      112.03      109.70      1.23 o 
   2   6   5      174.44      163.13      1.52 o 
   3   6   5      133.62      138.69      1.72 o 
   4   6   5       32.06       37.66      1.63 o 
   5   6   5       32.86       34.41      1.16 o 
   6   6   5        8.53       11.83      1.21 o 
   7   6   5       11.28        9.07      1.52 o 
   8   6   5        9.71        8.81      1.69 o 
  -9   7   5        4.47        5.57      1.66 o 
  -8   7   5        2.43        2.18      1.43 o 
  -7   7   5        3.11        2.90      1.58 o 
  -6   7   5      101.43       99.27      1.76 o 
  -5   7   5      387.70      369.29      3.20 o 
  -4   7   5      135.97      136.65      1.68 o 
  -3   7   5       89.74       79.32      1.20 o 
  -2   7   5       77.80       83.07      1.29 o 
  -1   7   5       19.66       25.06      0.73 o 
   0   7   5      201.10      189.13      1.79 o 
   1   7   5      356.23      324.93      3.09 o 
   2   7   5       19.42       21.15      0.92 o 
   3   7   5      136.97      127.07      1.65 o 
   4   7   5      139.78      138.69      2.31 o 
   5   7   5       18.12       19.84      1.32 o 
   6   7   5        0.49        0.16      1.45 o 
   7   7   5        0.90        1.71      1.58 o 
   8   7   5        0.20       -0.30      1.90 o 
  -8   8   5       23.81       24.01      1.74 o 
  -7   8   5        7.38       10.08      1.54 o 
  -6   8   5       12.92       12.28      1.29 o 
  -5   8   5      108.44      112.73      1.73 o 
  -4   8   5      168.59      170.40      1.76 o 
  -3   8   5      234.95      220.62      2.25 o 
  -2   8   5        4.64        5.73      0.82 o 
  -1   8   5      314.17      294.82      2.59 o 
   0   8   5       12.24       14.62      0.84 o 
   1   8   5        5.48        5.16      0.93 o 
   2   8   5      171.82      161.70      2.06 o 
   3   8   5       73.16       72.92      1.58 o 
   4   8   5        6.62        6.75      1.73 o 
   5   8   5       57.59       51.46      1.90 o 
   6   8   5       25.20       26.07      1.57 o 
   7   8   5        0.84        1.92      1.79 o 
   8   8   5        2.11        3.37      3.91 o 
  -8   9   5        4.79        5.04      1.80 o 
  -7   9   5       36.54       38.95      2.21 o 
  -6   9   5        9.46        6.99      1.46 o 
  -5   9   5       10.46        9.68      1.16 o 
  -4   9   5      164.20      165.07      2.28 o 
  -3   9   5      243.33      246.54      2.32 o 
  -2   9   5       10.29       12.27      0.97 o 
  -1   9   5        8.51       12.70      0.94 o 
   0   9   5       99.73       98.05      1.84 o 
   1   9   5      161.90      148.64      2.05 o 
   2   9   5        1.51        1.12      1.03 o 
   3   9   5        7.80        5.43      1.24 o 
   4   9   5       15.52       14.77      1.51 o 
   5   9   5        9.52       11.68      1.62 o 
   6   9   5        4.66        3.97      1.82 o 
   7   9   5        9.58       10.05      2.22 o 
  -7  10   5       21.38       23.54      2.51 o 
  -6  10   5        3.98        2.86      1.47 o 
  -5  10   5       11.81       14.88      1.29 o 
  -4  10   5       11.35       11.20      1.10 o 
  -3  10   5       84.17       90.30      1.82 o 
  -2  10   5      191.18      186.24      2.92 o 
  -1  10   5       91.49       84.38      1.90 o 
   0  10   5       34.89       34.71      1.39 o 
   1  10   5       41.52       44.48      1.40 o 
   2  10   5       24.05       26.47      1.44 o 
   3  10   5       36.34       33.38      1.76 o 
   4  10   5        0.29       -1.47      1.47 o 
   5  10   5        5.18        4.01      2.40 o 
   6  10   5        1.56       -0.17      1.92 o 
  -6  11   5       79.63       79.60      2.42 o 
  -5  11   5       17.02       19.13      1.51 o 
  -4  11   5       12.61       12.77      1.28 o 
  -3  11   5       10.20       10.96      1.32 o 
  -2  11   5       52.79       51.18      2.16 o 
  -1  11   5       37.67       37.35      1.62 o 
   0  11   5       14.82       12.60      1.48 o 
   1  11   5        0.88        2.32      1.29 o 
   2  11   5       29.10       28.03      1.57 o 
   3  11   5        4.62        5.27      1.75 o 
   4  11   5        0.28       -1.64      1.64 o 
   5  11   5        2.62        1.83      1.96 o 
  -5  12   5       10.00        9.32      1.59 o 
  -4  12   5       55.88       56.01      1.80 o 
  -3  12   5        0.08        0.01      1.46 o 
  -2  12   5       60.37       70.00      2.23 o 
  -1  12   5       30.75       31.40      1.89 o 
   0  12   5       21.39       22.55      1.73 o 
   1  12   5        0.71        2.05      1.49 o 
   2  12   5        3.41        2.23      1.63 o 
   3  12   5        1.21        1.06      1.77 o 
   4  12   5        3.14        2.78      1.81 o 
  -3  13   5        1.95       -1.70      1.70 o 
  -2  13   5        3.52        1.01      1.82 o 
  -1  13   5        4.38        5.77      2.01 o 
   0  13   5       29.38       31.09      1.88 o 
   1  13   5        6.14        4.81      1.79 o 
   2  13   5        0.31        3.57      2.03 o 
  -2 -13   6        8.01        9.49      2.14 o 
  -1 -13   6        0.63       -1.88      1.88 o 
   0 -13   6        0.42       -1.92      1.92 o 
   1 -13   6        0.62        0.74      2.04 o 
   2 -13   6        0.08       -2.11      2.11 o 
  -4 -12   6        0.66       -0.43      2.83 o 
  -3 -12   6        0.00        0.55      1.70 o 
  -2 -12   6        2.03        1.63      1.69 o 
  -1 -12   6        8.50        6.10      1.94 o 
   0 -12   6        4.21        4.35      1.70 o 
   1 -12   6        0.08       -1.66      1.66 o 
   2 -12   6        0.87       -1.35      1.78 o 
   3 -12   6        0.22       -1.79      1.79 o 
   4 -12   6        0.75        0.60      1.96 o 
  -6 -11   6        3.78        7.04      2.24 o 
  -5 -11   6        1.22        2.62      1.92 o 
  -4 -11   6        0.57        0.04      1.74 o 
  -3 -11   6       16.01       18.88      1.62 o 
  -2 -11   6        0.04        1.38      1.43 o 
  -1 -11   6       33.00       33.75      1.62 o 
   0 -11   6       17.82       17.80      1.53 o 
   1 -11   6        1.66        1.45      1.41 o 
   2 -11   6        0.42       -0.38      1.45 o 
   3 -11   6        5.04        2.71      1.66 o 
   4 -11   6       11.20        8.48      1.79 o 
   5 -11   6        0.19       -1.85      1.90 o 
  -7 -10   6        0.06        0.59      1.76 o 
  -6 -10   6        0.18       -1.13      1.73 o 
  -5 -10   6        0.06        1.23      1.45 o 
  -4 -10   6       10.42       11.58      1.87 o 
  -3 -10   6       11.58       12.28      1.27 o 
  -2 -10   6        9.48       12.13      1.25 o 
  -1 -10   6        1.70        4.81      1.17 o 
   0 -10   6       27.76       26.90      1.31 o 
   1 -10   6       63.53       64.44      2.05 o 
   2 -10   6       13.26       15.46      1.20 o 
   3 -10   6        1.40       -0.45      1.50 o 
   4 -10   6        0.72       -1.57      1.57 o 
   5 -10   6        4.00        3.39      1.66 o 
   6 -10   6        9.05        8.33      1.85 o 
  -7  -9   6        2.44        0.58      1.59 o 
  -6  -9   6       35.78       34.40      1.71 o 
  -5  -9   6        1.78        3.80      1.31 o 
  -4  -9   6       41.69       41.96      1.83 o 
  -3  -9   6        8.80        8.32      1.14 o 
  -2  -9   6       15.20       16.14      1.14 o 
  -1  -9   6        5.81        6.69      1.35 o 
   0  -9   6        9.17        6.62      0.94 o 
   1  -9   6       58.93       56.71      1.50 o 
   2  -9   6       83.97       89.10      1.79 o 
   3  -9   6       24.59       30.73      1.34 o 
   4  -9   6        1.54        3.20      1.42 o 
   5  -9   6       12.49       14.21      1.46 o 
   6  -9   6        0.25        0.08      1.52 o 
   7  -9   6        0.13       -1.07      1.99 o 
  -8  -8   6        0.54       -1.07      3.18 o 
  -7  -8   6        1.44       -0.33      1.54 o 
  -6  -8   6        0.96        3.00      1.40 o 
  -5  -8   6       43.02       40.97      1.41 o 
  -4  -8   6      108.41      102.98      1.85 o 
  -3  -8   6       86.75       82.69      2.17 o 
  -2  -8   6      484.96      455.12      6.92 o 
  -1  -8   6       49.48       58.79      1.93 o 
   0  -8   6        8.17        7.78      0.84 o 
   1  -8   6        1.76        2.98      0.79 o 
   2  -8   6       64.54       59.64      1.33 o 
   3  -8   6      167.36      163.89      3.56 o 
   4  -8   6       30.14       31.28      1.26 o 
   5  -8   6        0.25        1.03      1.21 o 
   6  -8   6        4.63        5.56      1.40 o 
   7  -8   6        7.99        8.78      2.94 o 
   8  -8   6        0.07       -0.44      2.07 o 
  -9  -7   6        0.96        0.81      2.53 o 
  -8  -7   6        1.52        2.55      2.90 o 
  -7  -7   6        8.88        9.62      2.72 o 
  -6  -7   6        0.85       -0.41      1.19 o 
  -5  -7   6        4.26        2.61      1.04 o 
  -4  -7   6        5.97        5.18      0.90 o 
  -3  -7   6      116.29      108.04      1.53 o 
  -2  -7   6        5.86        7.86      0.76 o 
  -1  -7   6      795.94      774.53      7.07 o 
   0  -7   6      420.37      395.57      3.58 o 
   1  -7   6        8.37        8.49      0.74 o 
   2  -7   6       90.95       89.73      1.59 o 
   3  -7   6       48.91       49.62      1.10 o 
   4  -7   6       23.27       21.68      1.07 o 
   5  -7   6        6.42        5.89      1.24 o 
   6  -7   6        0.58       -0.16      1.27 o 
   7  -7   6        1.12       -0.99      1.73 o 
   8  -7   6        0.77       -0.30      1.89 o 
  -9  -6   6        2.36        2.19      3.65 o 
  -8  -6   6        0.29        1.91      2.97 o 
  -7  -6   6        0.80        0.80      2.26 o 
  -6  -6   6       15.52       18.46      1.01 o 
  -5  -6   6       71.16       72.96      1.24 o 
  -4  -6   6        1.74        2.17      0.71 o 
  -3  -6   6       30.44       33.42      0.85 o 
  -2  -6   6       98.24      100.40      1.51 o 
  -1  -6   6      102.54       99.02      1.32 o 
   0  -6   6      813.81      839.57      7.61 o 
   1  -6   6      662.13      664.87      5.02 o 
   2  -6   6       53.89       48.35      0.95 o 
   3  -6   6      197.02      187.26      1.95 o 
   4  -6   6      351.06      343.94      3.17 o 
   5  -6   6       33.33       32.17      1.33 o 
   6  -6   6       10.86       10.11      1.18 o 
   7  -6   6        6.84        3.85      1.62 o 
   8  -6   6        1.31       -1.82      1.82 o 
  -9  -5   6        0.91        2.54      2.30 o 
  -8  -5   6        0.10        1.79      2.62 o 
  -7  -5   6       13.71       11.69      2.56 o 
  -6  -5   6        0.06       -1.40      1.40 o 
  -5  -5   6       39.46       43.37      0.94 o 
  -4  -5   6      134.91      136.33      1.42 o 
  -3  -5   6       69.85       69.05      1.03 o 
  -2  -5   6       34.97       36.12      0.79 o 
  -1  -5   6       62.48       55.99      0.95 o 
   0  -5   6       11.94       12.33      0.56 o 
   1  -5   6      353.01      346.05      2.48 o 
   2  -5   6      496.77      505.07      4.64 o 
   3  -5   6      117.16      114.95      1.38 o 
   4  -5   6       41.77       43.56      0.96 o 
   5  -5   6      260.57      250.19      2.67 o 
   6  -5   6      126.54      130.86      2.16 o 
   7  -5   6        0.87        0.86      1.51 o 
   8  -5   6       16.77       16.30      1.80 o 
   9  -5   6        0.76       -0.04      2.09 o 
 -10  -4   6        0.02       -0.88      3.86 o 
  -9  -4   6        3.37        4.47      2.45 o 
  -8  -4   6       12.95       18.10      2.30 o 
  -7  -4   6        3.92        2.28      1.78 o 
  -6  -4   6        5.16        5.53      1.19 o 
  -5  -4   6        0.36        1.37      0.51 o 
  -4  -4   6      101.98       99.66      1.09 o 
  -3  -4   6      304.59      305.45      2.27 o 
  -2  -4   6      381.19      388.83      2.96 o 
  -1  -4   6       34.04       39.51      0.76 o 
   0  -4   6      160.79      148.52      1.43 o 
   1  -4   6      348.57      339.60      3.01 o 
   2  -4   6      275.05      268.23      2.39 o 
   3  -4   6       85.33       74.84      1.17 o 
   4  -4   6        1.84        3.00      0.71 o 
   5  -4   6       19.47       20.23      0.93 o 
   6  -4   6       78.59       80.31      1.99 o 
   7  -4   6       77.97       78.68      2.01 o 
   8  -4   6        5.37        8.87      3.06 o 
   9  -4   6       12.68        9.12      2.98 o 
 -10  -3   6        0.22        4.91      3.55 o 
  -9  -3   6        0.62        0.30      2.44 o 
  -8  -3   6        4.08        3.37      2.05 o 
  -7  -3   6       39.75       42.15      2.85 o 
  -6  -3   6       47.91       45.62      3.63 o 
  -5  -3   6       23.50       21.16      0.61 o 
  -4  -3   6        1.71        1.76      0.39 o 
  -3  -3   6      123.65      120.87      1.02 o 
  -2  -3   6      470.45      442.88      3.34 o 
  -1  -3   6      342.70      307.94      2.55 o 
   0  -3   6      174.42      198.82      1.87 o 
   1  -3   6       10.79       20.26      0.64 o 
   2  -3   6      806.72      817.09      6.76 o 
   3  -3   6     1293.08     1245.58     10.32 o 
   4  -3   6       96.22       87.10      1.45 o 
   5  -3   6       13.20       13.74      0.90 o 
   6  -3   6        1.19        0.30      1.03 o 
   7  -3   6       11.81       13.03      1.28 o 
   8  -3   6       21.63       25.08      1.73 o 
   9  -3   6        6.48        7.76      2.40 o 
 -10  -2   6        0.86        6.34      5.26 o 
  -9  -2   6        0.66        0.61      2.86 o 
  -8  -2   6        0.67        1.66      2.00 o 
  -7  -2   6        2.35        0.19      1.68 o 
  -6  -2   6      110.55      108.83      2.72 o 
  -5  -2   6      202.85      206.31      2.25 o 
  -4  -2   6       17.96       19.72      0.69 o 
  -3  -2   6      112.92      122.15      1.42 o 
  -2  -2   6      241.89      246.10      1.80 o 
  -1  -2   6     1083.06     1053.80      8.13 o 
   0  -2   6        6.59        9.80      0.46 o 
   1  -2   6       79.55       82.71      1.00 o 
   2  -2   6       70.80       79.03      1.08 o 
   3  -2   6      155.99      160.43      2.09 o 
   4  -2   6      877.71      862.25      7.31 o 
   5  -2   6      144.57      140.14      1.90 o 
   6  -2   6       58.68       53.68      1.30 o 
   7  -2   6       17.36       18.44      1.28 o 
   8  -2   6        2.60        0.33      1.54 o 
   9  -2   6        0.60        4.02      2.03 o 
 -10  -1   6        3.53       11.46      5.26 o 
  -9  -1   6       14.75       18.07      4.18 o 
  -8  -1   6        6.48        6.21      1.97 o 
  -7  -1   6        0.89        2.43      1.71 o 
  -6  -1   6       98.88      112.33      2.00 o 
  -5  -1   6      160.52      152.53      1.32 o 
  -4  -1   6      271.08      262.61      2.02 o 
  -3  -1   6      379.53      412.31      3.15 o 
  -2  -1   6      395.36      403.72      2.91 o 
  -1  -1   6     3009.35     3155.67     22.79 o 
   0  -1   6     1973.75     1923.38     14.99 o 
   1  -1   6      218.06      170.52      1.41 o 
   2  -1   6       56.33       66.74      0.86 o 
   3  -1   6        3.44        2.23      0.53 o 
   4  -1   6       49.06       47.06      0.93 o 
   5  -1   6      299.68      300.79      3.66 o 
   6  -1   6      138.41      140.68      1.87 o 
   7  -1   6        2.11        0.25      1.24 o 
   8  -1   6       64.36       57.79      2.08 o 
   9  -1   6        4.44        3.89      1.95 o 
 -10   0   6       10.17       13.47      1.87 o 
  -9   0   6        1.13        1.97      1.69 o 
  -8   0   6        6.60        5.13      1.36 o 
  -7   0   6        9.56        6.51      1.11 o 
  -6   0   6        0.13        0.20      0.52 o 
  -5   0   6      135.89      138.97      1.25 o 
  -4   0   6      959.47      965.06      6.85 o 
  -3   0   6      105.59      109.36      1.00 o 
  -2   0   6       13.96       16.16      0.72 o 
  -1   0   6      246.44      282.33      1.94 o 
   0   0   6     1589.09     1613.72     12.62 o 
   1   0   6     2884.53     2992.51     21.48 o 
   2   0   6       66.35       53.29      0.87 o 
   3   0   6       86.72      101.60      1.26 o 
   4   0   6       14.63       16.15      0.69 o 
   5   0   6        6.13        7.35      0.88 o 
   6   0   6       23.38       28.95      1.10 o 
   7   0   6       41.64       47.08      1.79 o 
   8   0   6        4.87        7.67      1.73 o 
   9   0   6        2.51        3.32      1.93 o 
 -10   1   6       19.08       13.30      2.08 o 
  -9   1   6        4.20        6.34      2.90 o 
  -8   1   6      120.36      121.98      1.82 o 
  -7   1   6       13.75       14.48      0.76 o 
  -6   1   6        0.82        0.72      0.54 o 
  -5   1   6       35.34       35.73      0.71 o 
  -4   1   6      397.49      369.41      3.41 o 
  -3   1   6     1195.41     1139.53      7.97 o 
  -2   1   6     2626.23     2813.25     18.59 o 
  -1   1   6       16.37       18.91      0.47 o 
   0   1   6     1896.48     2025.39     12.79 o 
   1   1   6      193.11      184.65      1.56 o 
   2   1   6      994.52      943.43      6.85 o 
   3   1   6      380.39      360.14      3.25 o 
   4   1   6      235.86      222.87      2.09 o 
   5   1   6      277.70      279.99      3.04 o 
   6   1   6        4.84        5.67      1.11 o 
   7   1   6        1.43        1.22      1.47 o 
   8   1   6        3.89        6.75      1.71 o 
   9   1   6        0.24        1.55      1.99 o 
 -10   2   6        0.53        2.10      2.43 o 
  -9   2   6       27.95       31.11      1.51 o 
  -8   2   6        5.71        3.69      1.25 o 
  -7   2   6       51.12       55.58      1.18 o 
  -6   2   6      361.75      354.22      2.76 o 
  -5   2   6        0.77        1.68      0.51 o 
  -4   2   6       70.55       66.89      1.44 o 
  -3   2   6      152.22      130.26      1.30 o 
  -2   2   6      881.93      835.73      5.62 o 
  -1   2   6     1319.39     1328.37      8.07 o 
   0   2   6      760.61      851.61      5.65 o 
   1   2   6      382.38      393.30      2.85 o 
   2   2   6     1425.91     1476.65     10.62 o 
   3   2   6      269.26      265.52      2.32 o 
   4   2   6       54.48       59.97      1.28 o 
   5   2   6        0.13       -0.61      0.77 o 
   6   2   6       51.14       51.98      1.49 o 
   7   2   6       32.87       38.18      1.51 o 
   8   2   6        0.61        3.51      1.75 o 
   9   2   6        0.10        0.19      1.87 o 
 -10   3   6        0.51        0.25      1.68 o 
  -9   3   6       35.37       32.81      1.70 o 
  -8   3   6        5.73        6.23      1.41 o 
  -7   3   6      304.51      302.75      2.99 o 
  -6   3   6       75.63       76.44      1.23 o 
  -5   3   6      103.47      102.31      1.28 o 
  -4   3   6       79.53       79.98      1.05 o 
  -3   3   6      462.06      457.75      3.17 o 
  -2   3   6      431.45      419.25      3.19 o 
  -1   3   6      434.72      390.65      2.86 o 
   0   3   6      386.26      381.37      2.77 o 
   1   3   6       34.47       33.62      0.62 o 
   2   3   6       87.83       86.48      0.93 o 
   3   3   6      492.65      470.12      3.62 o 
   4   3   6      514.12      506.53      4.42 o 
   5   3   6        2.22        1.73      0.80 o 
   6   3   6       78.83       65.72      1.77 o 
   7   3   6        1.12       -0.05      1.33 o 
   8   3   6        0.24       -1.68      1.76 o 
   9   3   6        1.78        3.43      1.97 o 
 -10   4   6        3.40        2.38      1.84 o 
  -9   4   6       10.20        8.85      1.72 o 
  -8   4   6        0.19        0.60      1.05 o 
  -7   4   6       10.59       10.04      0.95 o 
  -6   4   6       65.85       67.03      1.29 o 
  -5   4   6      927.43      892.59      7.18 o 
  -4   4   6      187.31      172.01      1.54 o 
  -3   4   6       17.01       14.17      0.51 o 
  -2   4   6       99.71       96.43      1.02 o 
  -1   4   6      898.26      924.65      6.70 o 
   0   4   6      791.58      754.45      4.99 o 
   1   4   6      221.82      208.86      1.71 o 
   2   4   6       14.06       13.06      0.51 o 
   3   4   6       75.08       77.40      1.37 o 
   4   4   6      206.75      204.89      1.99 o 
   5   4   6      239.29      250.15      2.64 o 
   6   4   6       46.69       52.74      1.89 o 
   7   4   6       25.13       18.55      1.92 o 
   8   4   6       27.00       22.80      2.08 o 
   9   4   6        0.39       -2.62      3.23 o 
 -10   5   6        5.84        8.34      2.06 o 
  -9   5   6        5.84        6.35      1.54 o 
  -8   5   6       13.74       14.95      1.24 o 
  -7   5   6       16.69       17.35      1.36 o 
  -6   5   6       71.16       70.25      1.68 o 
  -5   5   6      105.69      102.46      1.62 o 
  -4   5   6      160.71      155.65      1.60 o 
  -3   5   6      411.68      390.92      2.83 o 
  -2   5   6       14.88       18.32      0.57 o 
  -1   5   6      509.35      503.44      3.60 o 
   0   5   6      522.12      489.52      3.67 o 
   1   5   6      331.20      318.50      2.45 o 
   2   5   6       11.80       14.17      0.81 o 
   3   5   6        6.02        6.03      0.66 o 
   4   5   6        1.47        1.09      0.67 o 
   5   5   6       10.99       12.16      1.11 o 
   6   5   6       27.22       32.20      1.36 o 
   7   5   6       12.21       17.05      1.42 o 
   8   5   6        0.03       -0.07      1.65 o 
   9   5   6        5.05        5.93      2.00 o 
  -9   6   6        6.83        8.79      1.60 o 
  -8   6   6       46.69       44.06      1.50 o 
  -7   6   6       24.31       26.14      1.30 o 
  -6   6   6        1.15        1.12      1.02 o 
  -5   6   6       40.71       37.10      1.05 o 
  -4   6   6      574.82      556.30      4.16 o 
  -3   6   6      370.61      364.05      3.02 o 
  -2   6   6       42.46       45.62      0.95 o 
  -1   6   6        7.74        5.22      0.68 o 
   0   6   6      182.86      190.44      1.78 o 
   1   6   6      571.06      574.90      4.38 o 
   2   6   6      365.95      354.64      2.75 o 
   3   6   6       38.59       38.57      1.14 o 
   4   6   6       43.00       35.51      0.99 o 
   5   6   6       39.95       35.58      1.33 o 
   6   6   6        0.88        1.64      1.26 o 
   7   6   6        0.91        2.62      1.66 o 
   8   6   6        3.27        4.52      2.10 o 
  -9   7   6        0.17       -0.43      1.68 o 
  -8   7   6       23.09       22.37      1.63 o 
  -7   7   6       44.57       46.52      2.08 o 
  -6   7   6       58.84       60.39      1.39 o 
  -5   7   6        0.06        0.07      0.83 o 
  -4   7   6      136.03      133.38      1.59 o 
  -3   7   6      392.12      369.58      2.98 o 
  -2   7   6      392.84      373.63      3.46 o 
  -1   7   6       17.76       20.80      0.84 o 
   0   7   6       46.61       47.18      1.01 o 
   1   7   6       12.77       14.14      0.89 o 
   2   7   6        8.42        9.83      0.91 o 
   3   7   6       90.46       90.12      1.78 o 
   4   7   6       89.28       90.67      1.82 o 
   5   7   6        0.28       -0.10      1.31 o 
   6   7   6       23.47       23.42      1.83 o 
   7   7   6        2.96        3.86      1.66 o 
   8   7   6        0.44        0.35      1.82 o 
  -8   8   6        0.20        3.59      1.72 o 
  -7   8   6       44.19       46.15      1.75 o 
  -6   8   6      112.16      109.33      1.87 o 
  -5   8   6       53.84       54.42      1.29 o 
  -4   8   6        0.21       -0.25      1.06 o 
  -3   8   6      145.01      149.15      1.71 o 
  -2   8   6      407.90      408.73      3.83 o 
  -1   8   6      382.28      358.33      3.17 o 
   0   8   6        6.94        6.34      0.92 o 
   1   8   6      215.18      202.60      2.80 o 
   2   8   6       85.95       85.52      1.93 o 
   3   8   6        3.87        3.10      1.30 o 
   4   8   6        0.98       -0.33      1.60 o 
   5   8   6       14.80       16.41      1.53 o 
   6   8   6        4.84        6.35      1.67 o 
   7   8   6        4.42        8.29      1.94 o 
  -8   9   6        0.02        1.55      1.99 o 
  -7   9   6        3.59        3.68      1.75 o 
  -6   9   6       41.09       41.46      1.51 o 
  -5   9   6      125.02      119.17      2.10 o 
  -4   9   6       59.40       51.81      1.20 o 
  -3   9   6        0.02       -0.38      1.06 o 
  -2   9   6       77.64       72.64      1.60 o 
  -1   9   6      171.97      174.72      2.23 o 
   0   9   6      139.85      131.80      2.50 o 
   1   9   6       50.85       46.99      1.30 o 
   2   9   6       40.70       40.16      1.53 o 
   3   9   6      111.25      109.80      3.18 o 
   4   9   6        1.49        0.07      1.74 o 
   5   9   6        7.56        7.14      1.77 o 
   6   9   6        0.35       -1.58      1.76 o 
   7   9   6        7.51       11.13      5.06 o 
  -7  10   6        9.22        7.27      1.87 o 
  -6  10   6       29.56       36.42      1.60 o 
  -5  10   6       66.39       67.26      1.72 o 
  -4  10   6       70.90       67.77      1.43 o 
  -3  10   6       24.48       23.36      1.19 o 
  -2  10   6       13.82       15.75      1.34 o 
  -1  10   6       48.39       48.40      1.82 o 
   0  10   6       91.70       89.67      2.04 o 
   1  10   6       33.44       34.98      1.36 o 
   2  10   6        1.67        0.17      1.23 o 
   3  10   6        1.40        1.08      1.60 o 
   4  10   6       12.91       13.83      1.99 o 
   5  10   6       11.89       11.84      1.84 o 
   6  10   6        2.83        4.45      2.03 o 
  -6  11   6       17.21       18.07      1.79 o 
  -5  11   6        0.66        3.33      1.52 o 
  -4  11   6      137.18      153.48      2.16 o 
  -3  11   6       83.77       84.07      1.89 o 
  -2  11   6        4.14        0.34      1.80 o 
  -1  11   6        7.16       10.17      1.69 o 
   0  11   6       52.69       53.49      1.69 o 
   1  11   6       28.22       29.08      1.49 o 
   2  11   6       19.97       20.69      1.51 o 
   3  11   6        1.21        3.80      1.81 o 
   4  11   6        9.14        4.27      1.94 o 
   5  11   6        0.96       -0.68      2.20 o 
  -5  12   6       12.36       12.12      2.00 o 
  -4  12   6        0.38       -0.98      1.56 o 
  -3  12   6        4.76        2.61      1.52 o 
  -2  12   6      105.44      103.71      2.66 o 
  -1  12   6        7.72       13.31      1.92 o 
   0  12   6       20.19       26.59      1.81 o 
   1  12   6       15.08       13.32      1.71 o 
   2  12   6        8.12        9.03      1.91 o 
   3  12   6        0.11       -0.68      1.98 o 
  -2  13   6       10.13       12.08      2.05 o 
  -1  13   6        1.87        2.91      1.96 o 
   0  13   6       20.66       21.69      2.18 o 
   1  13   6        1.70        3.69      1.86 o 
  -1 -13   7        0.08        1.70      1.97 o 
   0 -13   7        1.75       -2.06      2.44 o 
   1 -13   7        4.11        3.47      2.10 o 
  -4 -12   7        2.62        2.55      2.20 o 
  -3 -12   7       13.99       13.63      1.82 o 
  -2 -12   7        1.77        2.60      1.91 o 
  -1 -12   7        0.10       -1.30      1.90 o 
   0 -12   7        1.38       -1.82      2.36 o 
   1 -12   7        7.28        6.83      1.76 o 
   2 -12   7        7.24        6.09      2.21 o 
   3 -12   7        0.96        2.00      2.82 o 
  -5 -11   7        0.35       -1.40      1.88 o 
  -4 -11   7        1.97        2.49      1.61 o 
  -3 -11   7        0.21        0.80      1.86 o 
  -2 -11   7       15.86       17.73      1.45 o 
  -1 -11   7       31.59       32.45      2.10 o 
   0 -11   7        2.77        2.94      1.53 o 
   1 -11   7        9.27        6.93      1.51 o 
   2 -11   7       16.80       14.74      1.67 o 
   3 -11   7        2.58        1.69      1.86 o 
   4 -11   7        0.14        1.05      1.79 o 
   5 -11   7        0.08        1.17      2.11 o 
  -6 -10   7        0.97        0.43      1.75 o 
  -5 -10   7        1.97        3.22      1.53 o 
  -4 -10   7        5.15        5.26      1.34 o 
  -3 -10   7        0.11        0.72      1.24 o 
  -2 -10   7       23.11       20.15      1.32 o 
  -1 -10   7        7.34        7.82      1.40 o 
   0 -10   7       23.31       27.14      1.68 o 
   1 -10   7       25.86       27.98      1.62 o 
   2 -10   7       13.12       11.27      1.44 o 
   3 -10   7       60.80       61.27      1.91 o 
   4 -10   7       10.35       14.83      1.71 o 
   5 -10   7        2.89        4.55      1.91 o 
   6 -10   7        2.34        0.82      2.03 o 
  -7  -9   7        0.29       -0.72      2.06 o 
  -6  -9   7        0.31        1.48      1.56 o 
  -5  -9   7        9.99       12.56      1.76 o 
  -4  -9   7       26.79       30.16      1.90 o 
  -3  -9   7        0.23        1.67      1.14 o 
  -2  -9   7        0.47        1.12      1.21 o 
  -1  -9   7        6.30        7.30      1.11 o 
   0  -9   7       84.26       82.27      1.90 o 
   1  -9   7       20.73       23.07      1.27 o 
   2  -9   7        0.30        2.16      1.25 o 
   3  -9   7        0.79       -0.81      1.23 o 
   4  -9   7       34.40       35.56      1.61 o 
   5  -9   7       44.31       48.32      2.03 o 
   6  -9   7        0.70        0.29      2.04 o 
   7  -9   7        6.32        1.30      2.73 o 
  -8  -8   7        3.55        4.29      5.87 o 
  -7  -8   7        0.95        2.10      1.49 o 
  -6  -8   7        5.67        7.77      1.45 o 
  -5  -8   7        2.13        0.58      1.21 o 
  -4  -8   7        2.63        1.29      1.07 o 
  -3  -8   7       28.39       27.77      1.15 o 
  -2  -8   7       86.83       82.23      1.89 o 
  -1  -8   7       14.18       10.64      0.97 o 
   0  -8   7      133.93      127.99      1.85 o 
   1  -8   7       85.71       96.37      2.20 o 
   2  -8   7       12.44       15.26      1.14 o 
   3  -8   7       10.93       12.59      1.26 o 
   4  -8   7       21.24       19.49      1.41 o 
   5  -8   7       12.49       14.24      1.73 o 
   6  -8   7        8.41       11.66      1.50 o 
   7  -8   7        3.34        7.22      2.11 o 
  -8  -7   7        8.71       12.23      6.74 o 
  -7  -7   7       17.01       15.92      3.10 o 
  -6  -7   7       25.98       22.94      1.41 o 
  -5  -7   7        8.10        7.31      1.12 o 
  -4  -7   7       72.50       72.49      1.67 o 
  -3  -7   7       36.67       42.26      1.01 o 
  -2  -7   7       30.80       26.17      1.00 o 
  -1  -7   7       48.43       48.51      1.38 o 
   0  -7   7      202.63      196.03      2.14 o 
   1  -7   7      341.14      311.84      3.26 o 
   2  -7   7      807.22      776.19      6.70 o 
   3  -7   7       27.72       33.52      1.14 o 
   4  -7   7       36.46       34.03      1.27 o 
   5  -7   7       29.20       28.22      1.39 o 
   6  -7   7       18.06       17.24      1.53 o 
   7  -7   7        2.16        1.98      1.78 o 
   8  -7   7        0.34       -1.67      2.04 o 
  -9  -6   7        3.11       -2.29      3.27 o 
  -8  -6   7       14.16       15.33      4.18 o 
  -7  -6   7        3.79        5.62      2.65 o 
  -6  -6   7       20.04       19.96      2.22 o 
  -5  -6   7       39.87       38.44      1.08 o 
  -4  -6   7       13.57       10.76      0.87 o 
  -3  -6   7      260.89      255.02      2.48 o 
  -2  -6   7      201.25      193.01      3.19 o 
  -1  -6   7       28.02       28.11      0.82 o 
   0  -6   7       51.33       41.61      0.93 o 
   1  -6   7       70.02       64.25      1.38 o 
   2  -6   7        4.51        2.85      0.83 o 
   3  -6   7      498.63      474.37      4.03 o 
   4  -6   7      324.50      311.27      2.96 o 
   5  -6   7        9.54       11.62      1.12 o 
   6  -6   7       80.41       78.20      1.97 o 
   7  -6   7        9.43        6.31      2.75 o 
   8  -6   7        0.29        1.60      2.16 o 
  -9  -5   7        2.05        2.78      5.60 o 
  -8  -5   7       10.11       13.25      2.98 o 
  -7  -5   7        1.03        0.61      1.79 o 
  -6  -5   7       24.39       26.30      2.25 o 
  -5  -5   7       32.59       30.56      0.81 o 
  -4  -5   7        0.50        0.30      0.66 o 
  -3  -5   7        1.67        1.99      0.69 o 
  -2  -5   7      414.81      416.22      3.51 o 
  -1  -5   7      777.61      745.22      5.86 o 
   0  -5   7       50.08       48.79      0.97 o 
   1  -5   7       52.51       57.34      1.12 o 
   2  -5   7       71.25       69.55      1.25 o 
   3  -5   7       17.76       18.34      0.84 o 
   4  -5   7       35.66       36.46      1.11 o 
   5  -5   7      132.19      125.95      2.09 o 
   6  -5   7       19.18       19.95      1.41 o 
   7  -5   7       53.03       50.95      2.15 o 
   8  -5   7       49.59       48.54      2.32 o 
 -10  -4   7        0.24       -1.90      3.74 o 
  -9  -4   7        2.30       -1.71      2.54 o 
  -8  -4   7       19.88       16.79      2.24 o 
  -7  -4   7       16.33       20.34      1.22 o 
  -6  -4   7      121.14      127.29      3.41 o 
  -5  -4   7        1.48        1.87      0.60 o 
  -4  -4   7       15.78       14.83      0.59 o 
  -3  -4   7       72.35       73.34      0.92 o 
  -2  -4   7       23.15       18.65      0.61 o 
  -1  -4   7      246.83      239.89      2.13 o 
   0  -4   7      731.64      756.15      6.30 o 
   1  -4   7      345.95      340.30      3.07 o 
   2  -4   7        7.09        8.03      0.72 o 
   3  -4   7       46.13       47.46      1.10 o 
   4  -4   7       27.53       25.37      1.03 o 
   5  -4   7       23.87       21.63      1.15 o 
   6  -4   7       12.62       13.23      1.27 o 
   7  -4   7        7.75        6.38      1.54 o 
   8  -4   7        0.11        2.53      1.90 o 
   9  -4   7       19.89       19.84      2.25 o 
 -10  -3   7        1.84        8.33      3.70 o 
  -9  -3   7        0.28        1.46      2.71 o 
  -8  -3   7        2.08        2.66      2.18 o 
  -7  -3   7        0.18       -1.97      2.68 o 
  -6  -3   7        1.93        2.46      0.75 o 
  -5  -3   7      183.24      185.29      1.67 o 
  -4  -3   7      543.15      539.11      3.68 o 
  -3  -3   7       36.32       34.70      0.67 o 
  -2  -3   7      109.75      119.70      1.17 o 
  -1  -3   7       90.41       75.72      1.07 o 
   0  -3   7      220.02      204.59      1.98 o 
   1  -3   7      481.18      495.79      4.26 o 
   2  -3   7       70.05       68.27      1.16 o 
   3  -3   7       64.66       60.52      1.14 o 
   4  -3   7       96.27       92.92      1.52 o 
   5  -3   7       48.99       49.95      1.22 o 
   6  -3   7       15.37       15.19      1.06 o 
   7  -3   7        0.16       -0.79      1.48 o 
   8  -3   7        0.35        1.53      1.61 o 
   9  -3   7        0.05       -0.67      2.42 o 
 -10  -2   7        0.36       -1.62      4.58 o 
  -9  -2   7       23.96       28.02      6.14 o 
  -8  -2   7       16.05       19.33      2.35 o 
  -7  -2   7        9.49       12.78      1.92 o 
  -6  -2   7        2.07        1.14      0.72 o 
  -5  -2   7       29.23       27.63      0.63 o 
  -4  -2   7      148.51      149.18      1.29 o 
  -3  -2   7      609.00      611.68      3.97 o 
  -2  -2   7      593.55      556.95      4.16 o 
  -1  -2   7        0.00        0.50      0.45 o 
   0  -2   7      190.86      177.95      1.75 o 
   1  -2   7      568.83      571.35      4.33 o 
   2  -2   7      464.60      415.77      3.47 o 
   3  -2   7       25.13       23.08      0.73 o 
   4  -2   7       15.78       17.96      1.14 o 
   5  -2   7       27.34       30.35      0.96 o 
   6  -2   7       63.65       65.86      1.64 o 
   7  -2   7       43.39       47.55      1.74 o 
   8  -2   7        0.44        0.06      1.81 o 
   9  -2   7        0.90        1.98      2.05 o 
 -10  -1   7        5.34        1.89      5.26 o 
  -9  -1   7        1.22        4.81      2.91 o 
  -8  -1   7       37.70       43.93      1.85 o 
  -7  -1   7      144.17      149.34      2.87 o 
  -6  -1   7       51.17       49.79      1.12 o 
  -5  -1   7       11.47       12.79      0.49 o 
  -4  -1   7      178.05      171.64      1.53 o 
  -3  -1   7      427.52      421.00      3.06 o 
  -2  -1   7      334.64      331.93      2.62 o 
  -1  -1   7        6.57        4.53      0.45 o 
   0  -1   7       80.59       86.33      1.30 o 
   1  -1   7       95.94       89.78      1.02 o 
   2  -1   7      574.33      557.54      4.04 o 
   3  -1   7      372.46      344.63      2.96 o 
   4  -1   7        7.75        8.00      0.59 o 
   5  -1   7       29.42       25.36      0.90 o 
   6  -1   7        0.70        0.67      1.06 o 
   7  -1   7        0.66        1.15      1.36 o 
   8  -1   7       13.31       15.51      1.95 o 
   9  -1   7        3.33        4.66      2.10 o 
 -10   0   7        4.50        3.30      1.75 o 
  -9   0   7        4.69        5.04      1.61 o 
  -8   0   7        0.10       -1.18      1.40 o 
  -7   0   7       21.65       26.33      1.49 o 
  -6   0   7      243.90      236.25      2.24 o 
  -5   0   7      335.75      315.15      2.58 o 
  -4   0   7       20.99       27.24      0.62 o 
  -3   0   7      543.53      544.91      3.91 o 
  -2   0   7     2062.78     2083.11     13.67 o 
  -1   0   7      678.97      681.64      4.66 o 
   0   0   7       11.96        9.98      0.74 o 
   1   0   7       33.40       39.48      0.73 o 
   2   0   7      524.99      518.49      4.18 o 
   3   0   7      544.05      529.53      5.61 o 
   4   0   7      278.41      268.44      2.45 o 
   5   0   7       11.27       11.13      0.79 o 
   6   0   7       41.53       40.44      1.17 o 
   7   0   7        9.02        9.53      1.82 o 
   8   0   7        0.41       -2.04      2.04 o 
   9   0   7        0.29       -1.72      2.03 o 
 -10   1   7        1.22        0.97      2.07 o 
  -9   1   7        0.14        2.70      3.03 o 
  -8   1   7       35.08       30.45      1.14 o 
  -7   1   7       12.32       16.06      0.82 o 
  -6   1   7      134.76      137.06      1.46 o 
  -5   1   7       60.56       60.60      1.13 o 
  -4   1   7      164.23      150.78      1.92 o 
  -3   1   7       45.85       52.75      1.16 o 
  -2   1   7      365.88      354.17      2.43 o 
  -1   1   7     1560.53     1548.17      9.83 o 
   0   1   7     1652.48     1689.93     10.73 o 
   1   1   7        2.11        3.62      0.60 o 
   2   1   7      160.72      169.30      1.55 o 
   3   1   7       10.85        9.72      0.63 o 
   4   1   7      109.66      106.10      2.07 o 
   5   1   7       93.24       99.75      1.46 o 
   6   1   7        3.35        5.66      1.26 o 
   7   1   7        6.34        3.44      1.60 o 
   8   1   7        1.70        1.87      1.81 o 
   9   1   7        0.34       -0.49      2.06 o 
 -10   2   7        4.56        5.15      2.34 o 
  -9   2   7       70.57       68.22      1.96 o 
  -8   2   7        0.70        0.30      1.15 o 
  -7   2   7        7.53        8.29      0.86 o 
  -6   2   7        0.72        1.17      0.67 o 
  -5   2   7      464.86      451.15      3.60 o 
  -4   2   7      824.59      801.16      6.08 o 
  -3   2   7       21.80       25.70      0.61 o 
  -2   2   7       48.95       48.70      0.72 o 
  -1   2   7      629.51      618.02      3.88 o 
   0   2   7      935.24      908.62      6.10 o 
   1   2   7      934.71      890.85      6.52 o 
   2   2   7      436.33      434.04      3.19 o 
   3   2   7      370.58      367.80      3.12 o 
   4   2   7      387.54      389.52      3.88 o 
   5   2   7        3.20        4.72      0.86 o 
   6   2   7        5.02        8.50      1.29 o 
   7   2   7        0.93        1.78      1.64 o 
   8   2   7        9.48        8.37      1.91 o 
   9   2   7        3.30        2.29      2.49 o 
 -10   3   7        0.02       -0.20      1.69 o 
  -9   3   7        5.59        1.06      1.51 o 
  -8   3   7       15.84       18.37      1.36 o 
  -7   3   7      240.68      230.31      2.56 o 
  -6   3   7        3.67        5.57      0.76 o 
  -5   3   7      425.33      387.21      3.18 o 
  -4   3   7      120.18      115.30      1.61 o 
  -3   3   7      788.99      784.30      5.12 o 
  -2   3   7      854.25      842.35      5.96 o 
  -1   3   7      162.28      162.36      1.37 o 
   0   3   7      374.53      380.68      2.67 o 
   1   3   7      338.50      327.73      2.36 o 
   2   3   7      237.15      213.60      1.79 o 
   3   3   7       84.74       89.95      1.17 o 
   4   3   7       30.95       33.87      1.02 o 
   5   3   7       98.33      106.77      1.68 o 
   6   3   7      124.39      135.19      2.41 o 
   7   3   7        1.09        4.99      1.46 o 
   8   3   7        1.37        2.29      1.87 o 
   9   3   7        0.05        1.80      2.04 o 
 -10   4   7        0.01        2.11      1.83 o 
  -9   4   7        3.93        6.34      1.71 o 
  -8   4   7       38.13       41.57      1.34 o 
  -7   4   7       16.09       18.92      1.06 o 
  -6   4   7       11.16       10.19      0.91 o 
  -5   4   7      152.87      149.58      1.68 o 
  -4   4   7      299.15      272.36      2.35 o 
  -3   4   7     1874.71     1838.50     12.13 o 
  -2   4   7      148.99      148.45      1.37 o 
  -1   4   7       16.61       18.28      0.59 o 
   0   4   7        4.55        8.87      0.49 o 
   1   4   7      587.97      592.47      4.04 o 
   2   4   7      311.56      282.51      2.16 o 
   3   4   7       22.82       23.99      0.85 o 
   4   4   7       23.36       20.87      0.82 o 
   5   4   7        8.22        8.17      0.91 o 
   6   4   7        7.10        9.32      1.27 o 
   7   4   7       11.95       16.55      1.56 o 
   8   4   7       22.25       26.50      2.78 o 
  -9   5   7        2.55        1.05      1.86 o 
  -8   5   7        7.47        6.46      1.19 o 
  -7   5   7       57.71       64.57      1.43 o 
  -6   5   7      217.24      211.20      2.33 o 
  -5   5   7       78.01       76.28      1.67 o 
  -4   5   7       43.26       41.37      0.91 o 
  -3   5   7       12.34       12.26      0.61 o 
  -2   5   7      662.83      647.65      4.70 o 
  -1   5   7     1418.59     1383.85      9.98 o 
   0   5   7        1.11        2.60      0.51 o 
   1   5   7      120.34      128.51      1.43 o 
   2   5   7      106.03      105.54      1.23 o 
   3   5   7      337.77      328.38      2.75 o 
   4   5   7       80.05       84.43      1.77 o 
   5   5   7        3.25        0.87      1.15 o 
   6   5   7       15.24       13.55      1.33 o 
   7   5   7        1.25        1.06      1.41 o 
   8   5   7        0.66       -0.94      1.54 o 
  -9   6   7        0.26        1.08      1.70 o 
  -8   6   7        0.04        0.84      1.25 o 
  -7   6   7        5.04        5.73      1.17 o 
  -6   6   7      145.16      144.05      3.07 o 
  -5   6   7      114.50      113.09      1.72 o 
  -4   6   7       95.81       96.93      1.67 o 
  -3   6   7        3.03        3.75      0.81 o 
  -2   6   7      679.70      674.90      5.22 o 
  -1   6   7      236.38      229.21      2.36 o 
   0   6   7       31.97       34.37      1.08 o 
   1   6   7       58.88       55.79      1.20 o 
   2   6   7       43.07       45.39      1.09 o 
   3   6   7       86.26       82.55      1.52 o 
   4   6   7       17.61       20.40      0.99 o 
   5   6   7       17.97       23.24      1.36 o 
   6   6   7        1.05        2.74      1.38 o 
   7   6   7        2.45        2.31      1.50 o 
   8   6   7        0.32       -1.03      1.82 o 
  -9   7   7        7.78        7.82      1.77 o 
  -8   7   7       16.83       18.05      1.43 o 
  -7   7   7        0.14        0.65      1.37 o 
  -6   7   7       30.89       32.60      1.38 o 
  -5   7   7      140.74      136.31      1.95 o 
  -4   7   7      286.52      286.58      2.84 o 
  -3   7   7       18.99       22.83      0.91 o 
  -2   7   7       22.18       25.93      0.87 o 
  -1   7   7      298.52      297.02      2.71 o 
   0   7   7      865.81      847.79      6.33 o 
   1   7   7       71.74       74.14      1.63 o 
   2   7   7       61.98       59.60      1.50 o 
   3   7   7       11.80        9.52      1.15 o 
   4   7   7       10.79       10.31      1.18 o 
   5   7   7       15.56       14.73      1.53 o 
   6   7   7        4.17        7.38      1.49 o 
   7   7   7        0.12        1.29      1.77 o 
  -8   8   7       21.76       22.78      1.70 o 
  -7   8   7        4.40        3.28      1.53 o 
  -6   8   7        1.29        0.41      1.32 o 
  -5   8   7       47.32       46.44      1.57 o 
  -4   8   7      183.21      180.37      2.11 o 
  -3   8   7      144.81      139.67      1.79 o 
  -2   8   7       35.70       34.41      1.20 o 
  -1   8   7       49.97       53.11      1.18 o 
   0   8   7      125.23      124.62      2.21 o 
   1   8   7      138.56      131.86      2.12 o 
   2   8   7      128.28      123.06      1.92 o 
   3   8   7        4.12        5.62      1.38 o 
   4   8   7       53.91       47.49      2.05 o 
   5   8   7        0.86       -0.77      1.51 o 
   6   8   7        5.17        3.58      1.85 o 
   7   8   7        3.36        4.09      1.95 o 
  -7   9   7       40.88       38.58      2.09 o 
  -6   9   7       14.65       14.96      1.71 o 
  -5   9   7        7.49        4.24      1.26 o 
  -4   9   7       54.19       54.31      1.42 o 
  -3   9   7      206.24      208.15      2.75 o 
  -2   9   7      167.58      158.45      2.11 o 
  -1   9   7        2.30        2.51      1.19 o 
   0   9   7       58.57       56.92      1.72 o 
   1   9   7      101.50      101.62      1.91 o 
   2   9   7       46.07       49.59      1.46 o 
   3   9   7       10.98       12.39      1.55 o 
   4   9   7        0.88       -0.85      1.87 o 
   5   9   7       23.12       24.84      2.07 o 
   6   9   7        6.05        4.37      2.21 o 
  -7  10   7        3.58        8.37      2.91 o 
  -6  10   7       31.10       32.05      1.94 o 
  -5  10   7       21.72       20.71      1.93 o 
  -4  10   7        2.52        3.20      1.42 o 
  -3  10   7       46.07       48.24      1.38 o 
  -2  10   7      107.00      111.85      2.89 o 
  -1  10   7      104.48       99.79      2.29 o 
   0  10   7        9.61       11.45      1.41 o 
   1  10   7       15.98       18.44      1.40 o 
   2  10   7       47.12       45.18      2.07 o 
   3  10   7       20.55       19.90      2.06 o 
   4  10   7        1.64       -0.49      2.08 o 
   5  10   7        0.05        1.54      1.92 o 
  -5  11   7        6.78        5.99      1.69 o 
  -4  11   7       12.63       13.59      1.58 o 
  -3  11   7        1.09       -0.65      1.49 o 
  -2  11   7       50.02       53.22      2.18 o 
  -1  11   7       42.65       43.40      1.93 o 
   0  11   7       18.73       18.26      1.64 o 
   1  11   7        0.16        0.58      1.52 o 
   2  11   7        7.94        9.42      1.59 o 
   3  11   7        7.66        8.85      2.12 o 
   4  11   7        6.36        7.54      1.98 o 
  -4  12   7       18.97       21.03      2.26 o 
  -3  12   7        2.42        0.15      1.77 o 
  -2  12   7        0.19       -1.81      1.81 o 
  -1  12   7        8.72        8.43      2.72 o 
   0  12   7       53.14       55.71      2.91 o 
   1  12   7        9.22       11.25      1.76 o 
   2  12   7        0.21        0.26      2.54 o 
   3  12   7        4.30        6.92      3.18 o 
  -3 -12   8        0.03       -1.70      1.99 o 
  -2 -12   8        1.45       -0.98      2.05 o 
  -1 -12   8        0.92        0.90      2.08 o 
   0 -12   8       10.38       11.49      1.87 o 
   1 -12   8        0.87        0.94      1.61 o 
   2 -12   8        0.90        1.11      2.72 o 
   3 -12   8        1.48        7.96      5.26 o 
  -5 -11   8        5.62       10.18      1.78 o 
  -4 -11   8        0.06        0.15      1.74 o 
  -3 -11   8        2.27        1.65      1.52 o 
  -2 -11   8        2.40        0.96      1.60 o 
  -1 -11   8        0.46        3.78      1.85 o 
   0 -11   8       11.90       10.76      1.74 o 
   1 -11   8       14.99       14.87      1.81 o 
   2 -11   8        8.14       11.94      1.82 o 
   3 -11   8        0.10       -1.28      2.24 o 
   4 -11   8        8.22        7.13      2.42 o 
  -6 -10   8        1.17       -0.20      2.07 o 
  -5 -10   8        1.11       -1.03      1.54 o 
  -4 -10   8        7.01        8.06      1.54 o 
  -3 -10   8        3.82        4.88      1.33 o 
  -2 -10   8        0.22       -1.28      1.28 o 
  -1 -10   8        2.16        2.69      1.64 o 
   0 -10   8        0.57       -0.32      1.46 o 
   1 -10   8        0.81       -1.11      1.72 o 
   2 -10   8       19.14       20.85      1.73 o 
   3 -10   8       21.19       21.45      2.04 o 
   4 -10   8        1.81       -0.62      2.14 o 
   5 -10   8        3.77        2.68      2.29 o 
  -7  -9   8        0.03       -0.19      1.76 o 
  -6  -9   8        0.95        1.02      1.88 o 
  -5  -9   8        1.53        1.24      1.42 o 
  -4  -9   8        4.27        4.18      1.35 o 
  -3  -9   8       34.63       32.48      1.36 o 
  -2  -9   8       17.88       18.17      1.35 o 
  -1  -9   8        4.23        7.43      1.08 o 
   0  -9   8        0.25       -0.66      1.22 o 
   1  -9   8       25.95       25.23      1.74 o 
   2  -9   8       24.09       21.81      1.45 o 
   3  -9   8        1.14        1.35      1.73 o 
   4  -9   8        3.02       -0.56      1.97 o 
   5  -9   8        1.61       -2.11      2.11 o 
   6  -9   8        2.58       -0.01      2.30 o 
  -8  -8   8        1.43        2.15      3.27 o 
  -7  -8   8        2.59        1.93      1.48 o 
  -6  -8   8        3.08        4.23      1.73 o 
  -5  -8   8        4.50        2.02      1.27 o 
  -4  -8   8        0.19       -0.37      1.21 o 
  -3  -8   8        3.62        2.64      1.08 o 
  -2  -8   8       13.78       13.90      1.10 o 
  -1  -8   8      110.22      108.77      1.86 o 
   0  -8   8       36.02       35.92      1.99 o 
   1  -8   8        3.47        1.58      1.23 o 
   2  -8   8        0.69        1.32      1.29 o 
   3  -8   8       32.65       34.14      1.61 o 
   4  -8   8       43.48       43.48      1.96 o 
   5  -8   8        0.31       -1.93      1.93 o 
   6  -8   8        2.18       -1.37      1.87 o 
   7  -8   8        0.34       -1.63      2.23 o 
  -8  -7   8       17.19       19.39      2.76 o 
  -7  -7   8        0.01       -2.62      2.62 o 
  -6  -7   8        3.77        3.37      1.56 o 
  -5  -7   8       32.78       31.12      1.30 o 
  -4  -7   8       17.82       17.37      1.10 o 
  -3  -7   8        0.35        0.14      0.86 o 
  -2  -7   8       22.97       23.63      0.98 o 
  -1  -7   8       79.70       85.39      1.64 o 
   0  -7   8       12.94       16.67      0.97 o 
   1  -7   8        4.92        3.30      1.11 o 
   2  -7   8        1.76        2.60      1.20 o 
   3  -7   8       26.18       26.55      1.40 o 
   4  -7   8       31.67       28.53      1.55 o 
   5  -7   8       17.02       18.36      1.90 o 
   6  -7   8        1.95        3.20      1.62 o 
   7  -7   8        3.49        0.90      2.08 o 
  -9  -6   8        1.30       -0.24      3.55 o 
  -8  -6   8       14.64       15.22      1.79 o 
  -7  -6   8        7.42        6.91      1.67 o 
  -6  -6   8       95.89       95.74      1.93 o 
  -5  -6   8       25.94       30.40      1.41 o 
  -4  -6   8        7.37        5.58      0.91 o 
  -3  -6   8       54.79       51.61      1.10 o 
  -2  -6   8       64.72       64.74      2.05 o 
  -1  -6   8       24.11       24.60      0.81 o 
   0  -6   8      415.90      404.58      3.99 o 
   1  -6   8      158.42      158.60      2.31 o 
   2  -6   8       47.98       42.17      1.20 o 
   3  -6   8        3.08        3.31      1.02 o 
   4  -6   8        2.26       -0.25      1.22 o 
   5  -6   8       83.75       77.35      2.32 o 
   6  -6   8       58.25       56.59      1.86 o 
   7  -6   8        0.21        0.51      1.94 o 
   8  -6   8        2.63       -0.25      2.23 o 
  -9  -5   8        6.18        8.43      3.55 o 
  -8  -5   8       11.00        7.12      3.03 o 
  -7  -5   8        3.63        1.79      1.30 o 
  -6  -5   8       13.05       11.79      1.03 o 
  -5  -5   8        1.70        2.12      0.74 o 
  -4  -5   8      436.31      428.51      3.81 o 
  -3  -5   8       36.71       41.28      0.89 o 
  -2  -5   8      201.26      182.10      1.98 o 
  -1  -5   8       11.73       10.89      0.99 o 
   0  -5   8        6.48        4.73      0.75 o 
   1  -5   8      243.35      223.31      2.28 o 
   2  -5   8      268.76      240.07      2.69 o 
   3  -5   8        3.24        1.65      0.91 o 
   4  -5   8       69.59       65.11      1.89 o 
   5  -5   8        0.63       -0.22      1.24 o 
   6  -5   8        5.41        7.48      1.75 o 
   7  -5   8       32.06       34.29      2.09 o 
   8  -5   8       19.40       19.79      2.25 o 
  -9  -4   8        0.11       -0.99      2.74 o 
  -8  -4   8        0.43        0.04      1.90 o 
  -7  -4   8       16.46       16.57      1.58 o 
  -6  -4   8      105.96      101.51      2.08 o 
  -5  -4   8       10.40       13.00      0.71 o 
  -4  -4   8      135.55      132.75      1.38 o 
  -3  -4   8       90.94       88.07      1.22 o 
  -2  -4   8      552.20      552.77      4.45 o 
  -1  -4   8       34.67       40.45      0.91 o 
   0  -4   8      562.21      567.46      5.26 o 
   1  -4   8      215.61      218.39      2.38 o 
   2  -4   8       81.30       80.29      1.37 o 
   3  -4   8      171.71      157.90      1.94 o 
   4  -4   8       33.12       31.67      1.14 o 
   5  -4   8       22.39       18.39      1.33 o 
   6  -4   8       34.35       32.32      1.61 o 
   7  -4   8        0.58       -0.10      2.10 o 
   8  -4   8        2.05        5.14      2.05 o 
  -9  -3   8        2.03        4.77      3.21 o 
  -8  -3   8       16.91       19.97      2.36 o 
  -7  -3   8       12.73       16.32      1.28 o 
  -6  -3   8        1.20       -0.15      1.06 o 
  -5  -3   8       20.92       19.20      0.65 o 
  -4  -3   8      119.17      117.36      1.30 o 
  -3  -3   8      295.90      281.99      2.61 o 
  -2  -3   8      768.82      738.39      6.18 o 
  -1  -3   8      103.14      115.14      1.40 o 
   0  -3   8      143.82      126.05      1.50 o 
   1  -3   8        4.90       10.13      0.77 o 
   2  -3   8      300.70      286.53      3.29 o 
   3  -3   8      114.13      116.92      1.57 o 
   4  -3   8       40.84       40.63      1.13 o 
   5  -3   8        9.31       10.18      1.07 o 
   6  -3   8        1.00       -0.61      1.23 o 
   7  -3   8        4.41        2.88      1.55 o 
   8  -3   8        3.03        1.69      1.80 o 
 -10  -2   8        0.36       -0.54      4.85 o 
  -9  -2   8       33.24       26.97      3.29 o 
  -8  -2   8        9.63        9.03      2.71 o 
  -7  -2   8       83.03       87.06      2.28 o 
  -6  -2   8      149.34      153.08      4.10 o 
  -5  -2   8      108.60      111.46      1.25 o 
  -4  -2   8        1.09        0.57      0.55 o 
  -3  -2   8      134.26      126.32      1.33 o 
  -2  -2   8      101.79       94.44      1.06 o 
  -1  -2   8      945.77      945.66      6.96 o 
   0  -2   8     1064.10     1072.91      8.93 o 
   1  -2   8       63.15       67.91      1.16 o 
   2  -2   8      209.64      217.88      1.94 o 
   3  -2   8       22.62       22.11      0.71 o 
   4  -2   8       56.08       50.44      1.14 o 
   5  -2   8       23.22       25.82      1.11 o 
   6  -2   8        4.55        2.41      1.11 o 
   7  -2   8        8.46        9.52      1.49 o 
   8  -2   8        1.07        1.24      1.94 o 
   9  -2   8        0.15       -1.41      2.15 o 
 -10  -1   8        2.58        1.89      5.39 o 
  -9  -1   8        1.67       -0.66      3.00 o 
  -8  -1   8       26.96       25.05      1.93 o 
  -7  -1   8       36.90       33.84      1.97 o 
  -6  -1   8       44.65       47.07      0.97 o 
  -5  -1   8      481.13      478.34      3.97 o 
  -4  -1   8      369.51      366.03      2.91 o 
  -3  -1   8      170.38      165.98      1.56 o 
  -2  -1   8       20.67       21.02      0.76 o 
  -1  -1   8      723.97      719.61      5.69 o 
   0  -1   8      699.28      708.64      5.37 o 
   1  -1   8      481.64      471.43      3.50 o 
   2  -1   8       32.16       28.34      0.66 o 
   3  -1   8      159.08      157.65      1.51 o 
   4  -1   8      143.81      139.53      2.05 o 
   5  -1   8       23.16       25.83      1.08 o 
   6  -1   8        8.38       10.37      1.11 o 
   7  -1   8        2.00        1.13      1.77 o 
   8  -1   8        1.22        0.34      2.06 o 
   9  -1   8        1.92        1.10      2.16 o 
 -10   0   8        1.09        1.90      2.02 o 
  -9   0   8        0.33       -1.56      1.56 o 
  -8   0   8        0.87        0.46      1.39 o 
  -7   0   8       46.53       43.75      1.01 o 
  -6   0   8       22.89       22.27      0.76 o 
  -5   0   8      119.62      112.49      1.37 o 
  -4   0   8      711.10      668.89      5.06 o 
  -3   0   8      397.19      378.24      2.84 o 
  -2   0   8       10.65       13.67      0.49 o 
  -1   0   8        2.70        1.75      0.42 o 
   0   0   8      482.25      477.70      3.53 o 
   1   0   8      915.94      889.76      6.30 o 
   2   0   8       63.58       64.77      1.47 o 
   3   0   8       62.87       61.83      1.35 o 
   4   0   8       67.02       63.98      2.37 o 
   5   0   8       37.52       35.39      1.12 o 
   6   0   8       15.59       18.57      1.29 o 
   7   0   8        0.16        0.65      1.76 o 
   8   0   8        0.41       -1.24      1.91 o 
   9   0   8        1.08        1.11      2.51 o 
 -10   1   8        0.22       -0.67      2.19 o 
  -9   1   8        9.40        9.93      2.05 o 
  -8   1   8        9.20       11.22      0.94 o 
  -7   1   8       16.13       15.67      0.84 o 
  -6   1   8       95.81       92.47      1.31 o 
  -5   1   8       55.18       53.00      1.06 o 
  -4   1   8      258.53      251.54      2.34 o 
  -3   1   8     1235.22     1196.62      8.41 o 
  -2   1   8      612.75      554.47      3.70 o 
  -1   1   8        7.92        8.29      0.44 o 
   0   1   8      137.14      132.31      1.15 o 
   1   1   8      623.62      601.37      3.97 o 
   2   1   8      962.29      942.23      7.39 o 
   3   1   8      185.70      169.06      1.81 o 
   4   1   8       12.38       11.81      0.94 o 
   5   1   8       99.43       91.28      1.44 o 
   6   1   8       45.70       46.12      1.60 o 
   7   1   8        3.99        7.70      1.78 o 
   8   1   8        0.17        5.53      2.02 o 
   9   1   8        1.62        1.99      2.20 o 
 -10   2   8        0.57       -2.32      2.32 o 
  -9   2   8       13.31        9.74      1.37 o 
  -8   2   8       17.52       17.57      1.32 o 
  -7   2   8       94.36       88.25      1.65 o 
  -6   2   8       10.44       12.46      1.02 o 
  -5   2   8       38.64       40.46      1.04 o 
  -4   2   8       92.04       84.08      1.22 o 
  -3   2   8      317.57      303.38      2.54 o 
  -2   2   8     1167.09     1185.20      7.96 o 
  -1   2   8      300.17      289.29      2.08 o 
   0   2   8        2.45        1.93      0.48 o 
   1   2   8      178.56      180.85      1.58 o 
   2   2   8      159.19      144.67      1.42 o 
   3   2   8      186.34      189.82      2.11 o 
   4   2   8      189.55      198.38      3.19 o 
   5   2   8        0.16        0.20      0.94 o 
   6   2   8       18.52       14.09      1.56 o 
   7   2   8        3.71        3.87      1.73 o 
   8   2   8        1.17        2.89      1.96 o 
   9   2   8        0.37        0.66      2.17 o 
 -10   3   8        1.37        1.25      1.58 o 
  -9   3   8        2.63        2.81      1.59 o 
  -8   3   8        0.92        0.09      1.54 o 
  -7   3   8        1.43        0.54      0.93 o 
  -6   3   8      192.01      188.23      1.95 o 
  -5   3   8      359.72      347.86      3.13 o 
  -4   3   8        5.41        6.60      0.73 o 
  -3   3   8      108.12      101.97      1.41 o 
  -2   3   8      226.03      218.92      1.74 o 
  -1   3   8     1562.00     1533.13      9.36 o 
   0   3   8      740.87      719.74      4.34 o 
   1   3   8       62.47       65.12      1.14 o 
   2   3   8      324.58      326.61      2.62 o 
   3   3   8      219.29      218.26      2.06 o 
   4   3   8       23.97       22.14      1.02 o 
   5   3   8        9.57       14.18      1.03 o 
   6   3   8        4.07        7.01      1.24 o 
   7   3   8       14.12       18.25      2.82 o 
   8   3   8        6.06        7.50      2.00 o 
  -9   4   8        8.57        9.66      1.85 o 
  -8   4   8        1.25       -0.45      1.21 o 
  -7   4   8        4.56        5.23      1.09 o 
  -6   4   8       35.70       32.83      1.00 o 
  -5   4   8       56.71       58.50      1.17 o 
  -4   4   8      268.38      271.78      2.45 o 
  -3   4   8      368.53      324.99      2.37 o 
  -2   4   8      219.41      226.79      1.85 o 
  -1   4   8      820.39      779.24      5.30 o 
   0   4   8      270.31      250.90      1.95 o 
   1   4   8      464.42      458.14      3.24 o 
   2   4   8       46.24       45.29      0.92 o 
   3   4   8      110.38      113.46      1.51 o 
   4   4   8       73.76       70.90      1.33 o 
   5   4   8       33.49       35.74      1.14 o 
   6   4   8        0.30        1.39      1.16 o 
   7   4   8        0.03        2.25      1.47 o 
   8   4   8        1.26        2.31      1.84 o 
  -9   5   8        7.23        8.72      1.98 o 
  -8   5   8       10.50       11.10      1.32 o 
  -7   5   8        1.07        1.94      1.11 o 
  -6   5   8       13.98       11.70      1.05 o 
  -5   5   8      111.13      106.16      1.53 o 
  -4   5   8      440.86      444.97      3.63 o 
  -3   5   8       93.53       97.05      1.34 o 
  -2   5   8        0.28        0.43      0.55 o 
  -1   5   8       25.56       18.67      0.70 o 
   0   5   8      667.78      659.02      4.71 o 
   1   5   8      902.70      861.80      6.07 o 
   2   5   8       15.71       15.04      0.74 o 
   3   5   8       41.43       38.49      1.02 o 
   4   5   8        2.71        3.58      1.01 o 
   5   5   8       15.72       17.78      1.34 o 
   6   5   8        5.35        8.72      1.40 o 
   7   5   8        0.08        0.64      1.50 o 
   8   5   8        2.01        2.74      2.52 o 
  -9   6   8        6.41        6.64      1.93 o 
  -8   6   8       68.27       70.46      1.67 o 
  -7   6   8       22.85       22.47      1.31 o 
  -6   6   8        0.97        0.31      1.01 o 
  -5   6   8       17.36       11.92      1.26 o 
  -4   6   8      173.90      166.65      2.15 o 
  -3   6   8      291.84      290.98      2.83 o 
  -2   6   8      394.61      396.14      3.11 o 
  -1   6   8        2.37        3.56      0.75 o 
   0   6   8      125.51      133.90      1.96 o 
   1   6   8       33.47       33.80      1.34 o 
   2   6   8      363.99      356.23      3.18 o 
   3   6   8      197.71      202.62      2.34 o 
   4   6   8       80.09       75.12      1.80 o 
   5   6   8       49.82       48.11      1.60 o 
   6   6   8        0.18       -0.26      1.53 o 
   7   6   8        0.99        0.76      1.60 o 
  -8   7   8        0.71        2.17      1.42 o 
  -7   7   8       65.38       66.37      1.63 o 
  -6   7   8      145.60      156.53      2.41 o 
  -5   7   8        0.45        0.56      1.26 o 
  -4   7   8       54.79       55.11      1.40 o 
  -3   7   8      172.62      159.78      1.86 o 
  -2   7   8      252.56      238.08      2.18 o 
  -1   7   8       13.59       14.13      1.11 o 
   0   7   8        6.94        6.40      0.88 o 
   1   7   8       30.63       36.11      1.15 o 
   2   7   8      174.01      173.58      2.77 o 
   3   7   8        3.96        5.53      1.13 o 
   4   7   8        4.08        5.05      1.30 o 
   5   7   8        9.43       14.11      1.62 o 
   6   7   8       13.74       14.03      2.07 o 
   7   7   8        3.75        5.26      1.90 o 
  -8   8   8        2.45        1.05      1.64 o 
  -7   8   8       16.35       18.33      1.63 o 
  -6   8   8       57.34       58.00      1.93 o 
  -5   8   8       90.66       93.40      2.18 o 
  -4   8   8       43.59       45.21      1.44 o 
  -3   8   8       80.29       85.15      1.55 o 
  -2   8   8      235.28      235.29      2.38 o 
  -1   8   8      235.02      223.07      2.33 o 
   0   8   8       62.28       60.98      1.51 o 
   1   8   8       49.06       49.07      1.49 o 
   2   8   8       32.02       33.54      1.60 o 
   3   8   8       30.64       32.63      1.60 o 
   4   8   8       58.52       60.04      1.99 o 
   5   8   8        1.05        1.51      1.74 o 
   6   8   8        9.16        8.17      1.91 o 
  -7   9   8        0.35       -0.89      2.29 o 
  -6   9   8        1.27        3.05      2.12 o 
  -5   9   8       94.41      100.00      2.19 o 
  -4   9   8       62.99       67.83      1.72 o 
  -3   9   8        0.04        0.70      1.08 o 
  -2   9   8        9.45        8.96      1.07 o 
  -1   9   8      102.52      101.82      2.38 o 
   0   9   8      120.96      116.71      2.34 o 
   1   9   8       41.72       42.38      1.68 o 
   2   9   8        0.42        0.24      1.52 o 
   3   9   8       36.91       39.34      2.42 o 
   4   9   8        4.08        2.71      2.32 o 
   5   9   8        1.27        4.07      1.90 o 
   6   9   8        5.95        5.96      3.08 o 
  -6  10   8        6.61        4.55      1.88 o 
  -5  10   8        9.20        5.01      1.56 o 
  -4  10   8       30.58       30.93      1.72 o 
  -3  10   8       80.74       80.45      1.88 o 
  -2  10   8        0.01        1.23      1.35 o 
  -1  10   8       67.59       73.58      2.24 o 
   0  10   8       41.04       41.59      1.82 o 
   1  10   8       33.58       34.65      1.64 o 
   2  10   8        9.81       13.53      1.77 o 
   3  10   8        0.82       -1.00      2.00 o 
   4  10   8        8.23        7.16      2.16 o 
   5  10   8        6.52        8.28      2.10 o 
  -5  11   8       10.31        8.25      1.77 o 
  -4  11   8       17.01       17.85      1.85 o 
  -3  11   8       22.25       20.43      1.80 o 
  -2  11   8       25.05       21.74      1.80 o 
  -1  11   8        7.26        7.35      1.97 o 
   0  11   8       14.60       15.64      1.81 o 
   1  11   8       39.04       40.42      2.54 o 
   2  11   8       11.98       13.31      2.17 o 
   3  11   8        1.17        4.27      2.19 o 
  -3  12   8       29.72       29.24      2.30 o 
  -2  12   8       12.11        8.81      1.87 o 
  -1  12   8        1.09        0.61      2.06 o 
   0  12   8        0.58        4.43      1.99 o 
   1  12   8        1.15        2.81      2.00 o 
   2  12   8        9.54       13.08      6.39 o 
  -2 -12   9        0.63        2.60      1.88 o 
  -1 -12   9        4.41        3.27      1.88 o 
   0 -12   9        3.25        3.14      1.98 o 
   1 -12   9        0.05       -1.93      1.93 o 
  -4 -11   9        1.17        0.08      1.74 o 
  -3 -11   9        0.09       -0.38      1.88 o 
  -2 -11   9        0.30       -1.20      1.61 o 
  -1 -11   9       11.21       19.71      1.86 o 
   0 -11   9        0.05       -1.74      1.74 o 
   1 -11   9        6.83        8.51      3.18 o 
   2 -11   9        0.12       -0.18      2.43 o 
   3 -11   9        0.44       -2.55      2.55 o 
  -5 -10   9        4.18        3.09      1.81 o 
  -4 -10   9        0.84        2.70      1.62 o 
  -3 -10   9        0.00        0.50      1.56 o 
  -2 -10   9       17.21       16.20      1.49 o 
  -1 -10   9       13.59       17.97      1.83 o 
   0 -10   9        0.87       -1.07      1.76 o 
   1 -10   9        0.71        1.37      1.70 o 
   2 -10   9        0.16       -1.30      1.89 o 
   3 -10   9       15.31       18.01      2.59 o 
   4 -10   9        8.33        5.77      4.84 o 
   5 -10   9        0.34       -2.64      2.64 o 
  -6  -9   9        0.01       -1.83      1.83 o 
  -5  -9   9        2.52        2.66      1.68 o 
  -4  -9   9        8.21        9.95      2.43 o 
  -3  -9   9        6.95        8.01      1.29 o 
  -2  -9   9        3.10        3.75      1.31 o 
  -1  -9   9       22.83       21.76      1.42 o 
   0  -9   9       18.93       20.51      1.49 o 
   1  -9   9        8.76        8.16      1.72 o 
   2  -9   9        0.15        0.09      1.82 o 
   3  -9   9        1.66       -0.60      2.53 o 
   4  -9   9        0.21       -0.08      3.22 o 
   5  -9   9        4.11        5.91      2.49 o 
  -7  -8   9        0.01        0.24      1.71 o 
  -6  -8   9        0.01        0.52      1.53 o 
  -5  -8   9        0.12        1.72      1.36 o 
  -4  -8   9        2.52        1.92      1.20 o 
  -3  -8   9       30.77       34.66      1.34 o 
  -2  -8   9       16.51       21.53      1.14 o 
  -1  -8   9       19.78       17.76      1.20 o 
   0  -8   9       77.59       80.81      2.27 o 
   1  -8   9       54.76       53.27      2.43 o 
   2  -8   9        9.85       13.75      1.42 o 
   3  -8   9        0.09        1.87      1.63 o 
   4  -8   9        3.46        2.81      2.12 o 
   5  -8   9        4.29        4.91      2.43 o 
   6  -8   9        0.16       -1.23      2.49 o 
  -8  -7   9        7.74        9.87      2.06 o 
  -7  -7   9        0.45        0.66      2.05 o 
  -6  -7   9        2.30        0.42      1.35 o 
  -5  -7   9        0.03       -1.19      1.19 o 
  -4  -7   9        2.96        1.96      1.29 o 
  -3  -7   9       21.86       19.53      1.06 o 
  -2  -7   9       41.13       45.30      1.19 o 
  -1  -7   9       33.52       36.26      1.21 o 
   0  -7   9        0.97       -0.39      1.12 o 
   1  -7   9       41.97       43.19      1.48 o 
   2  -7   9       71.86       74.11      1.89 o 
   3  -7   9       44.48       41.67      1.85 o 
   4  -7   9        0.06        1.72      1.94 o 
   5  -7   9        5.39        5.89      2.17 o 
   6  -7   9        1.73        1.17      2.05 o 
   7  -7   9        3.37        6.66      2.20 o 
  -8  -6   9        0.21       -1.01      2.27 o 
  -7  -6   9        0.68       -1.85      1.85 o 
  -6  -6   9       34.50       32.56      1.37 o 
  -5  -6   9        0.72        0.46      1.02 o 
  -4  -6   9       62.79       58.59      1.42 o 
  -3  -6   9       21.11       21.61      0.97 o 
  -2  -6   9       57.76       59.07      1.27 o 
  -1  -6   9       70.05       70.24      1.26 o 
   0  -6   9        0.48        0.51      1.01 o 
   1  -6   9        3.35        2.05      1.11 o 
   2  -6   9       27.77       27.35      1.36 o 
   3  -6   9       32.02       34.81      1.45 o 
   4  -6   9        0.28        1.34      1.55 o 
   5  -6   9        0.16        0.71      1.98 o 
   6  -6   9        0.18        0.98      1.57 o 
   7  -6   9        4.59        2.28      2.11 o 
  -9  -5   9        8.41        4.68      6.54 o 
  -8  -5   9        3.49        2.32      2.55 o 
  -7  -5   9       38.53       47.85      2.67 o 
  -6  -5   9       28.91       31.43      0.96 o 
  -5  -5   9        1.22       -0.53      0.94 o 
  -4  -5   9       94.64       92.17      1.50 o 
  -3  -5   9       19.53       22.97      0.83 o 
  -2  -5   9      475.76      458.75      4.10 o 
  -1  -5   9      235.91      238.72      2.45 o 
   0  -5   9        7.44       12.26      1.12 o 
   1  -5   9        7.71        8.12      0.87 o 
   2  -5   9       20.82       19.92      1.33 o 
   3  -5   9       89.41       83.24      1.99 o 
   4  -5   9       63.95       62.27      1.71 o 
   5  -5   9        1.31        2.12      1.32 o 
   6  -5   9       12.55        8.65      1.59 o 
   7  -5   9        0.21       -2.06      2.06 o 
   8  -5   9        0.79        0.59      2.16 o 
  -9  -4   9        1.08        4.88      2.91 o 
  -8  -4   9        1.39        2.87      2.20 o 
  -7  -4   9        9.43        7.85      1.40 o 
  -6  -4   9       14.02       15.86      0.80 o 
  -5  -4   9      195.86      200.87      2.52 o 
  -4  -4   9       35.51       34.95      0.97 o 
  -3  -4   9       53.68       51.69      1.04 o 
  -2  -4   9       41.00       43.43      1.01 o 
  -1  -4   9        9.02        8.65      0.75 o 
   0  -4   9      687.91      654.15      6.06 o 
   1  -4   9       47.00       54.61      1.46 o 
   2  -4   9       85.21       77.20      1.56 o 
   3  -4   9       20.98       21.97      0.99 o 
   4  -4   9       26.99       27.29      1.34 o 
   5  -4   9       27.15       28.55      1.39 o 
   6  -4   9        9.73       10.74      1.87 o 
   7  -4   9        0.81        1.03      1.90 o 
   8  -4   9        3.89        5.86      2.20 o 
  -9  -3   9       11.30       13.06      3.33 o 
  -8  -3   9       14.68       13.68      2.29 o 
  -7  -3   9        5.33        4.15      1.30 o 
  -6  -3   9        0.04       -0.37      0.74 o 
  -5  -3   9       88.89       91.98      1.48 o 
  -4  -3   9      139.08      132.00      1.76 o 
  -3  -3   9      202.77      205.07      2.30 o 
  -2  -3   9       49.09       47.21      1.04 o 
  -1  -3   9      628.85      621.38      5.33 o 
   0  -3   9      304.66      275.86      3.15 o 
   1  -3   9       25.22       21.62      0.94 o 
   2  -3   9      307.83      287.62      3.06 o 
   3  -3   9        0.02        0.88      0.82 o 
   4  -3   9      245.36      233.40      2.84 o 
   5  -3   9       36.27       35.62      1.45 o 
   6  -3   9        0.78        1.89      1.24 o 
   7  -3   9        1.17        1.35      1.66 o 
   8  -3   9        0.05       -2.11      2.11 o 
  -9  -2   9        2.13        0.97      3.26 o 
  -8  -2   9        1.45        0.40      1.39 o 
  -7  -2   9       62.04       59.39      2.10 o 
  -6  -2   9       96.29       87.75      1.32 o 
  -5  -2   9        3.52        4.48      0.64 o 
  -4  -2   9      206.76      203.15      2.32 o 
  -3  -2   9      373.12      368.27      3.19 o 
  -2  -2   9       46.83       45.74      1.00 o 
  -1  -2   9       12.64       12.05      0.61 o 
   0  -2   9        5.06        6.79      0.73 o 
   1  -2   9      866.88      828.61      6.64 o 
   2  -2   9      424.04      417.25      3.37 o 
   3  -2   9        0.90       -0.59      0.90 o 
   4  -2   9       10.72       11.49      1.08 o 
   5  -2   9        0.69       -0.76      1.55 o 
   6  -2   9       36.99       36.35      1.39 o 
   7  -2   9        4.32        5.71      1.61 o 
   8  -2   9        0.24        0.29      2.32 o 
  -9  -1   9        1.42        0.73      5.73 o 
  -8  -1   9        0.68        0.91      1.52 o 
  -7  -1   9        5.99        5.87      1.28 o 
  -6  -1   9       10.56       11.78      0.81 o 
  -5  -1   9      157.62      142.59      1.52 o 
  -4  -1   9        1.07        2.44      0.80 o 
  -3  -1   9      850.01      798.09      6.38 o 
  -2  -1   9     1075.81     1038.67      7.70 o 
  -1  -1   9      150.69      141.70      1.55 o 
   0  -1   9      236.64      228.99      1.94 o 
   1  -1   9      202.32      211.43      1.85 o 
   2  -1   9       43.60       43.38      0.90 o 
   3  -1   9      391.00      368.70      3.08 o 
   4  -1   9       60.04       60.04      1.71 o 
   5  -1   9      117.09      111.36      2.01 o 
   6  -1   9       17.67       19.83      1.29 o 
   7  -1   9        3.99        0.21      1.86 o 
   8  -1   9        0.14        0.78      2.07 o 
 -10   0   9        1.57       -0.77      2.22 o 
  -9   0   9        3.10        2.75      2.81 o 
  -8   0   9        7.69       11.90      1.59 o 
  -7   0   9        1.79        1.77      0.81 o 
  -6   0   9       10.34       12.52      0.80 o 
  -5   0   9       95.27       89.41      1.36 o 
  -4   0   9      117.20      117.05      1.38 o 
  -3   0   9       56.58       53.15      1.02 o 
  -2   0   9      756.60      744.80      5.35 o 
  -1   0   9     2448.56     2341.71     14.83 o 
   0   0   9      351.78      338.33      2.65 o 
   1   0   9       19.22       20.95      0.65 o 
   2   0   9      216.51      223.03      1.95 o 
   3   0   9      186.11      180.00      1.83 o 
   4   0   9       28.86       30.66      1.21 o 
   5   0   9       33.72       32.36      1.37 o 
   6   0   9        0.82        1.40      1.28 o 
   7   0   9       46.56       41.87      2.11 o 
   8   0   9        9.73        8.55      2.17 o 
  -9   1   9        7.73        8.24      1.87 o 
  -8   1   9        0.82        0.80      0.85 o 
  -7   1   9       34.93       35.95      1.16 o 
  -6   1   9      155.92      156.92      1.87 o 
  -5   1   9       14.62       14.23      0.80 o 
  -4   1   9        2.64        2.24      0.72 o 
  -3   1   9      171.06      171.20      1.74 o 
  -2   1   9       58.20       53.16      1.31 o 
  -1   1   9      520.64      513.67      3.48 o 
   0   1   9     1471.82     1409.75      9.91 o 
   1   1   9      183.23      171.31      1.93 o 
   2   1   9      116.45      114.46      1.40 o 
   3   1   9      119.84      117.97      1.83 o 
   4   1   9       75.81       75.62      1.64 o 
   5   1   9       11.57       17.93      1.24 o 
   6   1   9        3.88        3.14      1.45 o 
   7   1   9        0.04        1.60      1.83 o 
   8   1   9        0.37        2.25      2.07 o 
  -9   2   9        0.37        0.07      1.42 o 
  -8   2   9       13.04       12.04      1.26 o 
  -7   2   9       22.83       19.81      1.16 o 
  -6   2   9        8.43       11.80      0.91 o 
  -5   2   9      390.25      366.30      3.29 o 
  -4   2   9      548.02      510.56      4.10 o 
  -3   2   9        3.69        4.70      0.66 o 
  -2   2   9        0.78        1.43      0.56 o 
  -1   2   9       47.00       42.78      0.79 o 
   0   2   9      296.52      294.95      2.39 o 
   1   2   9     1094.53     1042.00      6.98 o 
   2   2   9      318.70      304.96      2.48 o 
   3   2   9       75.46       76.12      1.62 o 
   4   2   9      240.14      235.10      2.79 o 
   5   2   9       72.30       75.91      1.62 o 
   6   2   9       10.43       16.57      2.26 o 
   7   2   9        0.15       -1.49      1.83 o 
   8   2   9        4.44        6.70      2.08 o 
  -9   3   9       16.24       19.80      1.74 o 
  -8   3   9       15.97       20.16      1.40 o 
  -7   3   9        0.70        1.52      1.01 o 
  -6   3   9       13.89       12.58      1.22 o 
  -5   3   9        6.90        8.46      1.21 o 
  -4   3   9      260.17      253.26      2.37 o 
  -3   3   9      721.08      669.62      5.15 o 
  -2   3   9       63.08       58.61      0.91 o 
  -1   3   9      113.42      112.10      1.21 o 
   0   3   9       38.00       39.95      0.73 o 
   1   3   9       53.07       57.64      1.34 o 
   2   3   9      210.11      196.09      1.81 o 
   3   3   9      162.25      159.16      1.84 o 
   4   3   9        0.45       -0.99      0.99 o 
   5   3   9       57.97       59.61      1.47 o 
   6   3   9       17.35       19.88      1.61 o 
   7   3   9        2.80        3.02      1.96 o 
   8   3   9        1.18        2.67      2.24 o 
  -9   4   9        0.85        3.51      1.85 o 
  -8   4   9       28.20       30.49      2.09 o 
  -7   4   9       97.70      102.32      1.78 o 
  -6   4   9       21.89       24.35      1.05 o 
  -5   4   9       25.06       20.08      0.95 o 
  -4   4   9       20.53       21.97      0.89 o 
  -3   4   9       94.61      102.21      1.27 o 
  -2   4   9      696.49      690.80      4.61 o 
  -1   4   9      332.72      303.05      2.83 o 
   0   4   9      218.80      227.28      1.89 o 
   1   4   9      395.51      391.27      3.02 o 
   2   4   9       92.39       88.55      1.33 o 
   3   4   9       92.49       94.49      1.54 o 
   4   4   9       10.30       13.88      1.08 o 
   5   4   9        7.07        6.04      1.16 o 
   6   4   9       10.16       12.78      1.32 o 
   7   4   9        4.66        7.36      1.78 o 
   8   4   9        0.05        2.34      1.90 o 
  -9   5   9        0.48       -2.00      2.00 o 
  -8   5   9        1.24        2.38      1.65 o 
  -7   5   9       29.51       26.64      1.31 o 
  -6   5   9      133.90      132.73      1.97 o 
  -5   5   9       73.96       78.17      1.47 o 
  -4   5   9       17.64       13.84      0.90 o 
  -3   5   9      157.11      153.12      1.64 o 
  -2   5   9      201.92      205.55      1.81 o 
  -1   5   9      138.63      141.23      1.45 o 
   0   5   9      183.53      179.62      1.94 o 
   1   5   9       49.55       44.46      0.92 o 
   2   5   9      175.81      187.51      1.85 o 
   3   5   9      189.83      175.21      2.00 o 
   4   5   9       20.50       21.87      1.19 o 
   5   5   9        6.47       11.30      1.93 o 
   6   5   9        0.70       -0.19      1.49 o 
   7   5   9        3.07        4.04      1.83 o 
  -8   6   9        6.25        6.01      1.77 o 
  -7   6   9        9.80       11.00      1.33 o 
  -6   6   9       81.62       78.46      1.61 o 
  -5   6   9      136.22      125.22      2.48 o 
  -4   6   9       76.41       72.60      1.67 o 
  -3   6   9       28.26       21.19      0.95 o 
  -2   6   9      236.83      226.50      2.22 o 
  -1   6   9      310.61      311.52      2.63 o 
   0   6   9      200.16      204.20      2.37 o 
   1   6   9       18.50       18.72      0.97 o 
   2   6   9       16.97       18.65      1.05 o 
   3   6   9       17.17       14.84      1.17 o 
   4   6   9       48.00       49.14      1.56 o 
   5   6   9       45.42       47.18      1.89 o 
   6   6   9        4.42        5.51      1.58 o 
   7   6   9        3.33        3.26      1.77 o 
  -8   7   9        3.37        4.78      1.45 o 
  -7   7   9        1.18       -1.24      1.41 o 
  -6   7   9        1.00       -0.87      1.19 o 
  -5   7   9      113.22      106.66      2.44 o 
  -4   7   9      273.28      263.21      2.97 o 
  -3   7   9       58.33       57.19      1.39 o 
  -2   7   9        1.03        1.62      1.06 o 
  -1   7   9      141.67      133.88      1.85 o 
   0   7   9      264.75      259.84      2.79 o 
   1   7   9      120.37      123.01      1.86 o 
   2   7   9       21.67       27.88      1.35 o 
   3   7   9       54.88       53.77      1.46 o 
   4   7   9       28.67       30.15      1.71 o 
   5   7   9        7.33        4.09      1.90 o 
   6   7   9        7.88        7.36      1.68 o 
  -7   8   9       11.11       11.31      1.49 o 
  -6   8   9        0.00       -1.06      1.40 o 
  -5   8   9       30.89       27.57      1.87 o 
  -4   8   9       46.14       39.06      1.45 o 
  -3   8   9      148.96      147.41      1.93 o 
  -2   8   9       82.08       84.93      1.54 o 
  -1   8   9       23.07       26.23      1.29 o 
   0   8   9       47.30       51.68      1.70 o 
   1   8   9       70.63       70.73      2.24 o 
   2   8   9       35.93       34.30      1.52 o 
   3   8   9        0.14        0.37      1.42 o 
   4   8   9        0.20       -0.18      1.95 o 
   5   8   9       11.05       13.62      2.16 o 
   6   8   9        3.87        5.09      1.99 o 
  -7   9   9        9.89        8.06      2.23 o 
  -6   9   9        2.11        3.57      1.61 o 
  -5   9   9        1.39       -0.13      1.57 o 
  -4   9   9       12.35       10.28      1.43 o 
  -3   9   9      130.02      120.81      2.01 o 
  -2   9   9       73.24       72.44      1.54 o 
  -1   9   9       23.00       24.53      1.44 o 
   0   9   9        2.33        2.56      1.51 o 
   1   9   9       77.32       84.52      2.58 o 
   2   9   9       31.39       35.82      1.80 o 
   3   9   9       15.10       17.96      1.88 o 
   4   9   9        0.47        0.76      2.14 o 
   5   9   9        9.08        6.83      2.28 o 
  -6  10   9       21.60       25.26      3.09 o 
  -5  10   9        2.18        2.66      1.84 o 
  -4  10   9       11.83       12.90      1.61 o 
  -3  10   9        3.69        0.48      1.40 o 
  -2  10   9       11.09        5.84      1.67 o 
  -1  10   9       87.22       83.43      3.02 o 
   0  10   9       10.77       11.70      1.70 o 
   1  10   9        5.97        2.21      1.97 o 
   2  10   9        7.77        9.18      2.07 o 
   3  10   9       11.71       11.43      1.64 o 
   4  10   9        3.11        2.97      2.25 o 
  -4  11   9        3.88        4.88      1.87 o 
  -3  11   9       13.52       15.34      2.51 o 
  -2  11   9       42.49       42.10      2.62 o 
  -1  11   9        5.21        0.27      1.97 o 
   0  11   9        2.09       -1.85      1.85 o 
   1  11   9       14.73       15.34      2.90 o 
   2  11   9        1.02        3.05      2.27 o 
   3  11   9       11.72       16.04      2.67 o 
  -2  12   9        2.31        9.71      4.32 o 
  -1  12   9       22.30       21.78      2.13 o 
   0  12   9       15.54       19.40      2.20 o 
  -3 -11  10        0.21        0.97      1.81 o 
  -2 -11  10        1.91       -0.10      1.76 o 
  -1 -11  10        9.01       12.99      1.92 o 
   0 -11  10        2.59        0.41      1.87 o 
   1 -11  10       42.40       53.08      2.50 o 
   2 -11  10        0.18        1.65      3.44 o 
  -5 -10  10        8.11        6.33      1.90 o 
  -4 -10  10        0.46       -1.73      1.73 o 
  -3 -10  10       19.11       17.73      1.71 o 
  -2 -10  10       12.59       16.54      1.77 o 
  -1 -10  10        0.15        1.66      1.66 o 
   0 -10  10       16.08       18.50      1.99 o 
   1 -10  10        0.58        2.89      2.72 o 
   2 -10  10        0.21        3.21      2.05 o 
   3 -10  10        6.81        6.39      2.50 o 
   4 -10  10        0.71       -2.72      2.72 o 
  -6  -9  10        0.20       -1.09      1.72 o 
  -5  -9  10        0.07        1.96      1.78 o 
  -4  -9  10        0.02        0.32      1.58 o 
  -3  -9  10        0.15        0.64      1.37 o 
  -2  -9  10        9.73        9.33      1.59 o 
  -1  -9  10       28.31       32.52      1.49 o 
   0  -9  10       14.01       17.82      1.65 o 
   1  -9  10       18.18       21.51      1.86 o 
   2  -9  10       82.58       87.02      4.03 o 
   3  -9  10        2.70        5.36      2.47 o 
   4  -9  10        9.98        9.45      4.29 o 
   5  -9  10        0.00       -0.41      2.75 o 
  -7  -8  10        5.60        3.77      1.38 o 
  -6  -8  10        2.20       -0.21      1.61 o 
  -5  -8  10        1.19        0.64      1.61 o 
  -4  -8  10        1.50        2.33      1.44 o 
  -3  -8  10        0.05        0.19      1.14 o 
  -2  -8  10        3.51        3.80      1.14 o 
  -1  -8  10        1.51       -1.17      1.34 o 
   0  -8  10       20.82       23.97      1.51 o 
   1  -8  10       14.29       18.30      1.52 o 
   2  -8  10        6.26        4.94      1.51 o 
   3  -8  10       41.85       37.46      2.05 o 
   4  -8  10       36.02       37.50      2.52 o 
   5  -8  10        0.14        1.73      2.53 o 
   6  -8  10        8.53       11.64      2.74 o 
  -7  -7  10        0.09        0.60      2.09 o 
  -6  -7  10        5.42        6.17      1.50 o 
  -5  -7  10       15.78       16.93      1.53 o 
  -4  -7  10        9.38        8.56      1.21 o 
  -3  -7  10        8.99        7.62      1.07 o 
  -2  -7  10       34.01       32.44      1.18 o 
  -1  -7  10       10.79       10.47      1.31 o 
   0  -7  10       11.56       14.55      1.32 o 
   1  -7  10       17.51       17.75      1.40 o 
   2  -7  10        0.41        0.61      1.37 o 
   3  -7  10       11.88       10.88      1.67 o 
   4  -7  10       22.72       25.25      2.23 o 
   5  -7  10       12.97       15.01      2.38 o 
   6  -7  10        1.27       -1.25      2.40 o 
  -8  -6  10        2.25        2.03      2.04 o 
  -7  -6  10        2.67        5.45      2.02 o 
  -6  -6  10        0.23       -1.19      1.19 o 
  -5  -6  10       18.13       19.75      1.35 o 
  -4  -6  10       45.23       45.37      1.31 o 
  -3  -6  10       12.45       14.60      1.03 o 
  -2  -6  10        0.72        0.94      1.01 o 
  -1  -6  10       31.63       28.93      1.43 o 
   0  -6  10      101.94      100.91      1.99 o 
   1  -6  10       52.58       52.30      1.54 o 
   2  -6  10       11.36       13.25      1.34 o 
   3  -6  10        6.28        8.82      1.56 o 
   4  -6  10        2.85        3.21      1.94 o 
   5  -6  10       17.16       17.14      2.03 o 
   6  -6  10        5.12        6.99      1.99 o 
   7  -6  10        0.14        1.18      2.54 o 
  -8  -5  10        1.74        2.26      1.80 o 
  -7  -5  10        6.10        5.16      2.00 o 
  -6  -5  10       16.92       13.32      1.34 o 
  -5  -5  10        3.22        3.42      1.03 o 
  -4  -5  10       87.84       90.37      1.68 o 
  -3  -5  10      118.20      111.01      1.80 o 
  -2  -5  10       20.57       21.17      1.22 o 
  -1  -5  10       25.20       18.93      0.93 o 
   0  -5  10       70.21       65.82      1.44 o 
   1  -5  10       66.59       67.79      1.56 o 
   2  -5  10       44.10       48.14      1.53 o 
   3  -5  10        0.50        1.72      1.27 o 
   4  -5  10        0.96        1.59      1.56 o 
   5  -5  10        0.27       -0.06      1.54 o 
   6  -5  10        6.40        6.92      1.75 o 
   7  -5  10        1.59        1.25      2.11 o 
  -9  -4  10        4.05        3.76      2.86 o 
  -8  -4  10        8.43       10.95      1.71 o 
  -7  -4  10        1.31       -0.59      1.60 o 
  -6  -4  10        1.93        3.14      1.08 o 
  -5  -4  10       62.97       59.87      1.38 o 
  -4  -4  10       18.92       16.89      1.30 o 
  -3  -4  10      401.33      404.53      4.01 o 
  -2  -4  10      443.98      414.45      3.78 o 
  -1  -4  10       14.66       16.62      0.90 o 
   0  -4  10        9.08       13.68      0.97 o 
   1  -4  10       90.18       84.90      1.80 o 
   2  -4  10      319.73      316.68      3.77 o 
   3  -4  10       11.89       12.72      1.16 o 
   4  -4  10        6.71        5.56      1.56 o 
   5  -4  10        1.06        0.80      1.43 o 
   6  -4  10        3.55        1.35      1.53 o 
   7  -4  10        4.01        3.91      2.39 o 
  -9  -3  10       10.76       10.92      2.69 o 
  -8  -3  10        0.63       -1.44      1.44 o 
  -7  -3  10       65.01       68.06      2.09 o 
  -6  -3  10       27.73       30.66      0.96 o 
  -5  -3  10       12.51       10.32      0.90 o 
  -4  -3  10        2.72        3.11      0.88 o 
  -3  -3  10       27.49       24.94      1.00 o 
  -2  -3  10       86.58       91.00      1.68 o 
  -1  -3  10      600.32      572.46      4.66 o 
   0  -3  10      119.34      116.10      1.77 o 
   1  -3  10       85.77       79.05      2.22 o 
   2  -3  10       28.50       25.42      1.11 o 
   3  -3  10       52.23       51.64      1.61 o 
   4  -3  10       83.86       84.23      1.84 o 
   5  -3  10        5.69        4.56      1.31 o 
   6  -3  10       18.72       18.22      1.45 o 
   7  -3  10        0.12       -0.83      1.78 o 
   8  -3  10        0.18       -0.22      2.26 o 
  -9  -2  10        1.72       -0.01      3.32 o 
  -8  -2  10        0.09       -1.45      1.45 o 
  -7  -2  10       16.29       10.71      1.35 o 
  -6  -2  10       25.63       29.43      0.93 o 
  -5  -2  10      308.48      297.54      3.03 o 
  -4  -2  10       63.18       64.70      1.33 o 
  -3  -2  10       19.11       14.44      0.83 o 
  -2  -2  10       69.69       70.70      1.23 o 
  -1  -2  10      200.44      204.96      1.91 o 
   0  -2  10      158.28      148.16      1.92 o 
   1  -2  10      162.07      142.41      1.79 o 
   2  -2  10        9.91       11.96      1.10 o 
   3  -2  10      458.16      442.90      5.50 o 
   4  -2  10       77.99       77.13      2.38 o 
   5  -2  10        0.52        0.86      1.28 o 
   6  -2  10        5.08        5.66      1.30 o 
   7  -2  10        6.81        3.62      2.05 o 
   8  -2  10        8.50        7.66      2.28 o 
  -9  -1  10        0.19        0.25      1.69 o 
  -8  -1  10        0.82       -1.36      1.71 o 
  -7  -1  10        0.03        0.16      0.99 o 
  -6  -1  10        0.24       -0.93      0.94 o 
  -5  -1  10        1.88        2.62      1.04 o 
  -4  -1  10       84.59       86.73      1.36 o 
  -3  -1  10      380.67      356.79      3.17 o 
  -2  -1  10       25.89       24.87      0.88 o 
  -1  -1  10      168.38      155.37      1.68 o 
   0  -1  10      449.59      439.65      3.56 o 
   1  -1  10      359.60      341.65      3.77 o 
   2  -1  10        0.77        0.37      0.73 o 
   3  -1  10        2.29        3.06      0.80 o 
   4  -1  10        3.70        4.50      1.12 o 
   5  -1  10      159.87      156.82      3.03 o 
   6  -1  10       25.20       28.70      1.60 o 
   7  -1  10        7.67        7.28      2.05 o 
   8  -1  10        0.02        1.63      2.24 o 
  -9   0  10       17.62       18.95      2.08 o 
  -8   0  10       32.33       35.83      1.76 o 
  -7   0  10        1.89        0.54      1.08 o 
  -6   0  10       20.96       20.32      1.11 o 
  -5   0  10        2.87        2.02      0.78 o 
  -4   0  10       99.69       90.77      1.46 o 
  -3   0  10       96.25       89.09      1.24 o 
  -2   0  10        1.44        0.19      0.58 o 
  -1   0  10       44.94       42.73      0.82 o 
   0   0  10       42.98       48.00      0.99 o 
   1   0  10      795.47      754.96      6.11 o 
   2   0  10      509.26      483.71      3.89 o 
   3   0  10        0.71        1.35      0.85 o 
   4   0  10      180.30      177.46      2.28 o 
   5   0  10       13.15       15.53      1.36 o 
   6   0  10        5.94        4.46      1.40 o 
   7   0  10       13.48       14.81      2.11 o 
   8   0  10        1.15        1.87      2.28 o 
  -9   1  10        0.23       -1.54      1.94 o 
  -8   1  10        5.04        6.25      1.19 o 
  -7   1  10       63.20       66.82      1.51 o 
  -6   1  10       48.66       46.90      1.14 o 
  -5   1  10       30.76       27.66      0.93 o 
  -4   1  10      146.96      144.12      1.68 o 
  -3   1  10      143.58      159.07      1.98 o 
  -2   1  10      288.78      268.09      2.14 o 
  -1   1  10       21.37       17.47      0.64 o 
   0   1  10        4.93        4.55      0.67 o 
   1   1  10        9.46        8.30      0.69 o 
   2   1  10      312.22      308.64      2.61 o 
   3   1  10      563.18      536.42      4.87 o 
   4   1  10       46.15       50.08      1.43 o 
   5   1  10       33.99       31.10      1.42 o 
   6   1  10       81.98       81.19      2.26 o 
   7   1  10        3.31        4.15      2.00 o 
   8   1  10        6.23        8.17      2.26 o 
  -9   2  10        1.72        0.17      1.44 o 
  -8   2  10       13.19       16.95      1.31 o 
  -7   2  10       14.04       13.65      1.22 o 
  -6   2  10       29.15       28.77      1.09 o 
  -5   2  10       21.09       24.57      1.01 o 
  -4   2  10        2.03        1.46      0.76 o 
  -3   2  10      244.59      233.13      2.10 o 
  -2   2  10      800.78      781.07      5.41 o 
  -1   2  10       95.76      100.78      1.19 o 
   0   2  10       14.49       15.34      0.70 o 
   1   2  10        5.87        7.80      0.68 o 
   2   2  10        3.18        1.62      0.69 o 
   3   2  10       11.29       12.49      1.02 o 
   4   2  10       86.58       89.41      1.91 o 
   5   2  10       32.10       33.77      1.44 o 
   6   2  10        2.70        0.61      1.57 o 
   7   2  10       12.39       16.82      2.20 o 
   8   2  10        7.20        9.73      2.33 o 
  -9   3  10        8.89        6.44      1.77 o 
  -8   3  10        0.65        3.55      1.34 o 
  -7   3  10       56.55       56.60      1.41 o 
  -6   3  10      145.21      146.73      2.00 o 
  -5   3  10       71.28       70.35      1.40 o 
  -4   3  10        8.46       12.28      1.05 o 
  -3   3  10        1.94        2.20      0.74 o 
  -2   3  10       47.46       57.51      1.03 o 
  -1   3  10      729.19      707.53      5.18 o 
   0   3  10      711.17      669.76      4.69 o 
   1   3  10       16.94       17.12      0.76 o 
   2   3  10      171.92      164.83      1.96 o 
   3   3  10       21.78       24.47      1.19 o 
   4   3  10        6.44        6.13      1.12 o 
   5   3  10       19.08       20.32      1.31 o 
   6   3  10        7.74       14.37      1.54 o 
   7   3  10        1.79        1.23      1.83 o 
  -9   4  10        4.32        5.02      1.77 o 
  -8   4  10       13.23       13.04      2.00 o 
  -7   4  10        0.61        0.47      1.15 o 
  -6   4  10       35.84       36.06      1.65 o 
  -5   4  10      291.94      268.44      2.62 o 
  -4   4  10      211.70      214.71      2.65 o 
  -3   4  10        2.23        1.91      0.78 o 
  -2   4  10       56.36       53.90      0.94 o 
  -1   4  10       21.31       26.94      0.81 o 
   0   4  10       64.66       74.46      1.22 o 
   1   4  10      306.99      279.48      2.51 o 
   2   4  10       42.83       42.18      1.04 o 
   3   4  10       90.02       81.45      1.51 o 
   4   4  10       39.04       46.04      1.38 o 
   5   4  10        0.39        1.55      1.26 o 
   6   4  10        1.13        3.84      1.70 o 
   7   4  10        5.42        6.01      1.87 o 
  -8   5  10       14.50       14.09      1.52 o 
  -7   5  10       15.05       16.36      1.43 o 
  -6   5  10        0.05       -0.73      1.15 o 
  -5   5  10       62.85       61.70      1.67 o 
  -4   5  10      255.55      228.92      2.37 o 
  -3   5  10      373.36      356.65      3.00 o 
  -2   5  10        4.22        9.84      0.86 o 
  -1   5  10      286.44      262.55      2.34 o 
   0   5  10      183.16      190.97      2.01 o 
   1   5  10       28.81       31.74      0.99 o 
   2   5  10       39.38       38.05      1.13 o 
   3   5  10       13.71       18.84      1.06 o 
   4   5  10       27.79       28.58      1.33 o 
   5   5  10       33.66       33.59      1.77 o 
   6   5  10        1.50        3.98      1.75 o 
   7   5  10        0.31        2.05      1.89 o 
  -8   6  10        7.48        9.52      1.57 o 
  -7   6  10       47.81       47.35      1.58 o 
  -6   6  10       27.22       30.72      1.31 o 
  -5   6  10        2.46        0.73      1.20 o 
  -4   6  10       73.91       70.06      1.61 o 
  -3   6  10      183.37      170.64      1.85 o 
  -2   6  10      209.57      199.36      2.02 o 
  -1   6  10       22.31       25.49      0.94 o 
   0   6  10       70.87       65.66      1.48 o 
   1   6  10      163.89      163.69      2.07 o 
   2   6  10       77.42       80.64      1.68 o 
   3   6  10        2.45        4.23      1.20 o 
   4   6  10        1.66        4.51      1.41 o 
   5   6  10        2.69        4.84      1.75 o 
   6   6  10        7.01        9.97      1.73 o 
  -7   7  10       14.70       14.24      1.52 o 
  -6   7  10       27.09       29.16      1.41 o 
  -5   7  10       32.14       36.03      1.46 o 
  -4   7  10        3.21        1.38      1.33 o 
  -3   7  10      161.53      158.69      1.90 o 
  -2   7  10      219.83      214.78      2.34 o 
  -1   7  10       62.34       58.74      1.24 o 
   0   7  10        0.30        1.45      1.04 o 
   1   7  10       51.80       49.29      1.50 o 
   2   7  10       42.43       42.91      1.53 o 
   3   7  10       23.43       25.73      1.47 o 
   4   7  10        5.76        4.53      1.62 o 
   5   7  10        9.77        9.77      2.15 o 
   6   7  10        1.08        1.68      1.97 o 
  -7   8  10        7.84        8.45      1.56 o 
  -6   8  10       26.47       28.52      1.51 o 
  -5   8  10       28.99       27.24      2.09 o 
  -4   8  10       10.30        7.84      1.52 o 
  -3   8  10        0.98       -0.61      1.10 o 
  -2   8  10       57.59       56.46      1.42 o 
  -1   8  10      245.67      248.64      2.62 o 
   0   8  10      111.72      109.34      2.43 o 
   1   8  10        1.69        1.20      1.51 o 
   2   8  10       26.57       24.27      2.20 o 
   3   8  10       27.88       27.55      1.61 o 
   4   8  10        4.52        3.48      2.11 o 
   5   8  10        1.50       -1.14      2.17 o 
  -6   9  10       35.44       37.23      1.71 o 
  -5   9  10       34.35       29.71      1.71 o 
  -4   9  10        8.52        6.74      1.49 o 
  -3   9  10        1.22        0.88      1.23 o 
  -2   9  10        5.67        5.09      1.31 o 
  -1   9  10       25.65       23.12      1.92 o 
   0   9  10       26.36       23.73      1.97 o 
   1   9  10       54.90       54.68      2.49 o 
   2   9  10        3.18        5.31      1.87 o 
   3   9  10       19.06       24.92      2.02 o 
   4   9  10        5.00        5.40      2.60 o 
  -5  10  10       40.92       44.28      2.77 o 
  -4  10  10       78.60       79.00      2.06 o 
  -3  10  10       16.95       15.21      1.49 o 
  -2  10  10        8.73        7.12      1.81 o 
  -1  10  10        8.32        3.85      2.15 o 
   0  10  10       10.58       14.57      2.65 o 
   1  10  10       19.02       18.70      2.28 o 
   2  10  10        4.27        4.62      1.89 o 
   3  10  10        1.71        2.54      3.46 o 
  -3  11  10       39.33       37.83      3.19 o 
  -2  11  10       25.53       23.04      2.35 o 
  -1  11  10        1.15        0.70      2.21 o 
   0  11  10       28.74       29.62      2.80 o 
   1  11  10        1.26        6.34      2.31 o 
  -2 -11  11        7.26        8.77      1.96 o 
  -1 -11  11        0.97        4.25      1.97 o 
   0 -11  11        0.44        0.85      2.42 o 
   1 -11  11        8.51        7.98      2.36 o 
  -4 -10  11        0.42       -1.98      1.98 o 
  -3 -10  11        8.89        8.95      2.07 o 
  -2 -10  11        0.34       -0.59      1.76 o 
  -1 -10  11       23.51       23.88      1.97 o 
   0 -10  11       20.94       25.57      1.87 o 
   1 -10  11        1.27       -0.80      1.79 o 
   2 -10  11        0.74        0.60      3.83 o 
   3 -10  11        4.45        1.97      3.17 o 
  -5  -9  11        6.46        7.57      1.91 o 
  -4  -9  11        6.68        7.96      1.69 o 
  -3  -9  11        6.30        6.03      1.83 o 
  -2  -9  11        0.01       -1.61      1.61 o 
  -1  -9  11        2.92        4.32      1.46 o 
   0  -9  11        8.02        7.54      1.69 o 
   1  -9  11       13.80       17.76      1.97 o 
   2  -9  11        8.58       11.76      1.74 o 
   3  -9  11        0.74        0.73      2.49 o 
   4  -9  11        7.60        8.88      2.68 o 
  -6  -8  11        0.37        1.21      1.75 o 
  -5  -8  11        5.19        5.79      1.69 o 
  -4  -8  11        3.73        1.95      1.53 o 
  -3  -8  11        3.58        3.61      1.36 o 
  -2  -8  11       20.33       21.33      1.41 o 
  -1  -8  11        0.12        0.72      1.45 o 
   0  -8  11       20.65       19.03      1.60 o 
   1  -8  11        6.35        3.65      1.50 o 
   2  -8  11        2.18        0.10      1.55 o 
   3  -8  11        2.46        0.46      2.25 o 
   4  -8  11        0.75        2.71      2.44 o 
   5  -8  11        7.58        7.07      2.46 o 
  -7  -7  11        0.94       -0.54      2.30 o 
  -6  -7  11        0.05       -1.60      2.06 o 
  -5  -7  11        1.41        1.57      1.60 o 
  -4  -7  11        2.09        0.87      1.29 o 
  -3  -7  11       36.34       37.03      1.50 o 
  -2  -7  11        3.59        3.63      1.22 o 
  -1  -7  11        0.16       -0.54      1.51 o 
   0  -7  11        8.24        7.83      1.43 o 
   1  -7  11        5.83        4.57      1.40 o 
   2  -7  11       26.17       26.64      1.59 o 
   3  -7  11        4.07        2.55      1.78 o 
   4  -7  11        0.11       -1.65      2.23 o 
   5  -7  11        0.03       -1.48      2.15 o 
   6  -7  11        0.24        4.59      2.72 o 
  -7  -6  11        1.73        1.37      3.08 o 
  -6  -6  11       10.48       11.67      1.39 o 
  -5  -6  11       10.71        8.98      1.38 o 
  -4  -6  11        0.50        1.22      1.23 o 
  -3  -6  11       15.26       13.55      1.21 o 
  -2  -6  11       37.90       35.63      1.31 o 
  -1  -6  11       61.96       69.23      1.93 o 
   0  -6  11        1.51        0.94      1.23 o 
   1  -6  11       58.74       56.28      1.67 o 
   2  -6  11       14.79       16.12      1.52 o 
   3  -6  11        8.60        5.99      1.74 o 
   4  -6  11        7.68        5.70      2.30 o 
   5  -6  11        0.13        3.84      2.03 o 
   6  -6  11        0.47       -1.16      2.46 o 
  -8  -5  11        0.96       -2.15      2.15 o 
  -7  -5  11        0.03       -1.84      1.84 o 
  -6  -5  11        0.18        0.51      1.28 o 
  -5  -5  11       10.61       12.81      1.23 o 
  -4  -5  11       19.06       19.75      1.20 o 
  -3  -5  11       14.53       14.10      1.13 o 
  -2  -5  11       15.18       16.12      1.10 o 
  -1  -5  11      178.09      167.19      2.10 o 
   0  -5  11       97.14       89.23      1.69 o 
   1  -5  11        1.26        3.61      1.63 o 
   2  -5  11       17.06       18.53      1.46 o 
   3  -5  11       58.75       56.45      2.01 o 
   4  -5  11       31.37       32.98      2.18 o 
   5  -5  11        0.36        0.18      2.31 o 
   6  -5  11        0.01       -0.24      2.06 o 
  -8  -4  11        2.17        3.65      1.79 o 
  -7  -4  11        0.10       -1.23      1.65 o 
  -6  -4  11       16.57       17.41      1.35 o 
  -5  -4  11       22.88       25.57      1.17 o 
  -4  -4  11        0.83       -0.84      1.00 o 
  -3  -4  11        2.24        1.29      1.01 o 
  -2  -4  11        8.06        6.88      1.00 o 
  -1  -4  11       11.76       13.84      0.97 o 
   0  -4  11      240.38      232.95      2.85 o 
   1  -4  11      132.43      120.20      1.97 o 
   2  -4  11        0.51        1.91      1.29 o 
   3  -4  11       14.65       13.54      1.83 o 
   4  -4  11       25.91       23.07      2.00 o 
   5  -4  11       15.86       15.46      1.82 o 
   6  -4  11        0.05       -1.73      1.73 o 
   7  -4  11        4.93        2.87      2.50 o 
  -8  -3  11        0.15       -1.39      1.65 o 
  -7  -3  11        6.66        4.09      1.59 o 
  -6  -3  11       13.21       10.48      1.43 o 
  -5  -3  11       18.74       20.20      1.09 o 
  -4  -3  11      222.58      218.05      2.59 o 
  -3  -3  11       74.37       73.93      2.10 o 
  -2  -3  11       13.13       10.94      0.91 o 
  -1  -3  11        1.82        0.38      0.78 o 
   0  -3  11       16.54       20.31      1.08 o 
   1  -3  11      270.72      269.61      4.83 o 
   2  -3  11      153.46      143.33      2.40 o 
   3  -3  11        2.15        1.19      1.39 o 
   4  -3  11        3.94        3.85      1.50 o 
   5  -3  11       29.43       29.75      1.57 o 
   6  -3  11       23.55       25.35      1.62 o 
   7  -3  11        0.04       -0.63      2.24 o 
  -9  -2  11        4.22        5.76      2.43 o 
  -8  -2  11       15.21       14.96      1.74 o 
  -7  -2  11        2.13        0.16      1.43 o 
  -6  -2  11        9.57        7.89      1.12 o 
  -5  -2  11       13.58       11.31      0.93 o 
  -4  -2  11        0.95        1.55      0.85 o 
  -3  -2  11      251.07      238.84      2.54 o 
  -2  -2  11      277.76      267.33      2.56 o 
  -1  -2  11        4.57        4.67      0.73 o 
   0  -2  11       51.63       47.18      1.22 o 
   1  -2  11       25.58       30.13      1.27 o 
   2  -2  11       17.59       19.33      1.16 o 
   3  -2  11       87.11       88.15      2.03 o 
   4  -2  11        6.61        7.50      1.36 o 
   5  -2  11       19.47       18.32      1.48 o 
   6  -2  11        1.88        4.44      1.44 o 
   7  -2  11        2.77        6.91      2.19 o 
  -9  -1  11        0.07        0.29      1.77 o 
  -8  -1  11        5.10        7.02      1.99 o 
  -7  -1  11       55.43       60.52      1.52 o 
  -6  -1  11       42.14       44.62      1.32 o 
  -5  -1  11       20.27       19.62      0.98 o 
  -4  -1  11       55.48       50.89      1.18 o 
  -3  -1  11        2.03        0.47      0.80 o 
  -2  -1  11       87.05       94.24      1.59 o 
  -1  -1  11      536.83      496.06      4.18 o 
   0  -1  11       49.13       44.39      1.14 o 
   1  -1  11      116.82      100.51      2.02 o 
   2  -1  11      171.33      164.49      1.96 o 
   3  -1  11       56.62       55.36      1.49 o 
   4  -1  11        0.50        0.15      1.22 o 
   5  -1  11        0.85        0.69      1.28 o 
   6  -1  11        4.07        4.50      1.56 o 
   7  -1  11       20.42       19.99      2.27 o 
  -9   0  11        1.14        3.21      2.16 o 
  -8   0  11        1.20        2.13      1.66 o 
  -7   0  11       11.75       12.28      1.18 o 
  -6   0  11       89.03       87.00      1.74 o 
  -5   0  11      105.88      111.43      1.64 o 
  -4   0  11        0.77        0.53      0.82 o 
  -3   0  11       86.99       87.87      1.35 o 
  -2   0  11       53.24       45.46      1.03 o 
  -1   0  11        8.08        9.43      0.76 o 
   0   0  11       97.11       95.25      1.37 o 
   1   0  11      151.76      135.12      1.62 o 
   2   0  11        4.21        6.76      0.89 o 
   3   0  11       94.16       92.52      2.05 o 
   4   0  11      126.44      125.92      2.46 o 
   5   0  11       24.26       24.70      1.45 o 
   6   0  11        9.23        9.40      1.51 o 
   7   0  11        0.08       -0.14      2.29 o 
  -9   1  11        6.74        6.98      2.04 o 
  -8   1  11        0.11       -1.49      1.49 o 
  -7   1  11        0.92        1.71      1.18 o 
  -6   1  11       21.74       22.90      1.05 o 
  -5   1  11      159.35      151.21      1.86 o 
  -4   1  11      182.87      172.25      1.93 o 
  -3   1  11       12.21        9.19      0.79 o 
  -2   1  11      195.35      192.65      1.76 o 
  -1   1  11      119.41      125.81      1.39 o 
   0   1  11      145.58      134.25      1.53 o 
   1   1  11        2.89        3.64      0.81 o 
   2   1  11       21.48       20.39      0.92 o 
   3   1  11        4.17        3.45      1.07 o 
   4   1  11        8.73        9.33      1.20 o 
   5   1  11       49.19       45.53      1.64 o 
   6   1  11       21.20       25.24      2.64 o 
   7   1  11        0.50        0.42      1.92 o 
  -9   2  11        2.76        1.27      1.48 o 
  -8   2  11       27.15       29.08      1.46 o 
  -7   2  11       15.52       15.40      1.30 o 
  -6   2  11        6.06        6.49      1.07 o 
  -5   2  11       69.13       70.89      1.40 o 
  -4   2  11      184.73      183.58      2.01 o 
  -3   2  11      182.24      172.42      1.84 o 
  -2   2  11        5.51        6.07      0.78 o 
  -1   2  11      223.57      201.60      1.91 o 
   0   2  11      273.45      265.38      2.21 o 
   1   2  11      101.44      102.75      1.34 o 
   2   2  11       69.69       67.95      1.63 o 
   3   2  11        1.28        0.05      1.08 o 
   4   2  11       11.07        8.27      1.21 o 
   5   2  11        0.51        1.08      1.75 o 
   6   2  11        9.73       12.48      1.82 o 
   7   2  11       13.90       19.50      2.32 o 
  -8   3  11        9.76       13.14      1.49 o 
  -7   3  11       16.25       14.85      1.31 o 
  -6   3  11       28.02       30.23      1.23 o 
  -5   3  11       10.65        9.71      1.00 o 
  -4   3  11      193.09      196.50      2.19 o 
  -3   3  11      289.02      280.04      2.60 o 
  -2   3  11       71.25       73.10      1.26 o 
  -1   3  11       13.44       15.83      0.83 o 
   0   3  11       66.93       69.22      1.27 o 
   1   3  11      201.74      195.74      1.88 o 
   2   3  11       82.93       80.00      1.48 o 
   3   3  11        2.48        2.46      1.10 o 
   4   3  11        0.83       -1.15      1.15 o 
   5   3  11        0.22       -0.42      1.27 o 
   6   3  11        0.41       -1.15      1.63 o 
   7   3  11        0.18        2.17      2.25 o 
  -8   4  11        6.17        8.77      1.66 o 
  -7   4  11       29.23       29.98      1.39 o 
  -6   4  11       28.53       30.69      1.84 o 
  -5   4  11       11.70       14.46      1.04 o 
  -4   4  11        5.78        4.57      0.92 o 
  -3   4  11      278.76      265.46      2.63 o 
  -2   4  11      485.19      481.75      3.76 o 
  -1   4  11      174.61      169.80      1.80 o 
   0   4  11       20.82       19.86      0.90 o 
   1   4  11      147.28      139.33      1.80 o 
   2   4  11       47.58       52.23      1.40 o 
   3   4  11       64.24       64.96      1.42 o 
   4   4  11       13.46       14.88      1.32 o 
   5   4  11       22.35       17.58      1.46 o 
   6   4  11        9.24        7.63      1.88 o 
   7   4  11        0.59        0.90      2.00 o 
  -8   5  11        0.02       -0.88      1.50 o 
  -7   5  11       39.64       44.67      2.13 o 
  -6   5  11       56.04       54.81      1.51 o 
  -5   5  11       48.67       47.88      1.42 o 
  -4   5  11        1.04        2.21      1.05 o 
  -3   5  11       27.17       27.74      1.15 o 
  -2   5  11      103.44       96.42      1.49 o 
  -1   5  11      272.12      252.39      2.34 o 
   0   5  11      124.83      119.90      1.74 o 
   1   5  11        5.35        4.00      1.14 o 
   2   5  11       77.51       75.82      1.81 o 
   3   5  11       13.16       14.35      1.14 o 
   4   5  11        0.49       -0.29      1.28 o 
   5   5  11       11.30       15.84      2.08 o 
   6   5  11        0.78        1.41      1.94 o 
  -7   6  11        0.13        1.16      1.96 o 
  -6   6  11       40.35       41.39      1.45 o 
  -5   6  11      144.60      144.07      2.23 o 
  -4   6  11       76.30       75.09      1.62 o 
  -3   6  11        1.20        1.54      1.03 o 
  -2   6  11       83.72       81.98      1.54 o 
  -1   6  11      153.08      151.72      1.86 o 
   0   6  11      117.17      107.30      1.64 o 
   1   6  11       38.43       38.97      1.42 o 
   2   6  11       15.71       12.52      1.35 o 
   3   6  11       69.32       67.79      1.81 o 
   4   6  11       15.72       22.13      1.65 o 
   5   6  11        1.14        1.73      1.86 o 
   6   6  11        0.41        1.74      1.99 o 
  -7   7  11        6.09        8.51      1.58 o 
  -6   7  11        6.82        2.91      1.40 o 
  -5   7  11       33.40       37.58      1.56 o 
  -4   7  11       81.66       84.15      1.80 o 
  -3   7  11       79.22       73.37      1.63 o 
  -2   7  11        5.44        4.86      1.08 o 
  -1   7  11       28.73       29.56      1.13 o 
   0   7  11      104.62      103.47      1.87 o 
   1   7  11       88.77       85.06      2.00 o 
   2   7  11       18.29       19.49      1.90 o 
   3   7  11        2.67        2.81      1.59 o 
   4   7  11       15.60       16.10      2.15 o 
   5   7  11        9.32       10.55      2.20 o 
  -6   8  11        3.13        3.73      1.49 o 
  -5   8  11        8.86        8.56      1.42 o 
  -4   8  11       86.52       87.25      1.81 o 
  -3   8  11       55.13       55.78      1.63 o 
  -2   8  11        5.59        6.88      1.21 o 
  -1   8  11        0.54       -0.01      1.20 o 
   0   8  11       11.52       11.86      1.58 o 
   1   8  11       41.16       42.04      1.87 o 
   2   8  11       32.12       33.62      1.89 o 
   3   8  11        3.64        4.00      1.90 o 
   4   8  11        2.30        1.08      4.61 o 
  -5   9  11        1.23        1.22      1.49 o 
  -4   9  11       11.60       10.12      1.55 o 
  -3   9  11       73.88       75.92      1.82 o 
  -2   9  11       78.08       76.79      2.03 o 
  -1   9  11        5.85        4.38      2.39 o 
   0   9  11       10.94       13.05      1.81 o 
   1   9  11        8.96        7.54      1.79 o 
   2   9  11        4.49        3.65      1.78 o 
   3   9  11       16.44       21.96      2.79 o 
  -4  10  11        0.58        1.51      1.64 o 
  -3  10  11       11.43       16.19      1.79 o 
  -2  10  11       47.36       53.05      2.30 o 
  -1  10  11       35.45       37.18      2.09 o 
   0  10  11        1.45        3.89      2.10 o 
   1  10  11        4.84        4.19      1.93 o 
   2  10  11        8.35       10.86      2.06 o 
  -3 -10  12        0.06       -2.08      2.08 o 
  -2 -10  12        0.47       -0.84      2.16 o 
  -1 -10  12        0.11       -1.87      1.87 o 
   0 -10  12        1.69        5.32      1.88 o 
   1 -10  12        3.74        3.31      1.94 o 
  -4  -9  12        5.37        4.14      1.94 o 
  -3  -9  12        9.67       12.89      2.03 o 
  -2  -9  12       17.52       16.97      2.02 o 
  -1  -9  12        3.39        2.92      1.61 o 
   0  -9  12        0.47        0.21      1.88 o 
   1  -9  12        6.17        5.98      1.99 o 
   2  -9  12        1.04        1.88      2.03 o 
   3  -9  12       22.77       20.17      2.77 o 
  -5  -8  12        0.05        0.59      1.92 o 
  -4  -8  12        1.23        0.48      1.81 o 
  -3  -8  12        0.15        0.17      1.58 o 
  -2  -8  12        1.54        0.99      1.60 o 
  -1  -8  12       30.83       29.32      1.76 o 
   0  -8  12        2.54        5.00      1.69 o 
   1  -8  12        8.56        8.44      1.88 o 
   2  -8  12        0.95       -1.25      1.70 o 
   3  -8  12        2.73        5.53      2.51 o 
   4  -8  12        2.84       -0.42      2.57 o 
  -6  -7  12        4.27        6.01      1.84 o 
  -5  -7  12        5.22        4.12      1.68 o 
  -4  -7  12        1.89        0.60      1.43 o 
  -3  -7  12        5.73        5.64      1.48 o 
  -2  -7  12        3.93        5.04      1.49 o 
  -1  -7  12       53.13       54.54      1.85 o 
   0  -7  12       15.52       14.85      1.58 o 
   1  -7  12        4.20        5.59      1.56 o 
   2  -7  12        0.09        1.33      1.61 o 
   3  -7  12        7.83       11.46      2.36 o 
   4  -7  12        0.66       -2.35      2.35 o 
   5  -7  12        0.26        3.66      2.20 o 
  -7  -6  12        0.02       -4.58      4.58 o 
  -6  -6  12        0.02        0.57      1.52 o 
  -5  -6  12        1.77        1.59      1.52 o 
  -4  -6  12       10.73       14.15      1.33 o 
  -3  -6  12       14.95       14.45      1.32 o 
  -2  -6  12        4.39        1.52      1.21 o 
  -1  -6  12        2.22        2.05      1.40 o 
   0  -6  12       19.41       17.50      1.52 o 
   1  -6  12       82.96       82.63      2.26 o 
   2  -6  12        1.76        2.62      1.58 o 
   3  -6  12        9.74        8.41      2.26 o 
   4  -6  12        0.60        1.79      2.36 o 
   5  -6  12        1.08        0.12      2.20 o 
  -7  -5  12        3.40        1.78      2.00 o 
  -6  -5  12        0.22       -1.35      2.34 o 
  -5  -5  12        4.61        4.01      1.23 o 
  -4  -5  12        6.90        9.38      1.37 o 
  -3  -5  12       22.82       24.16      1.26 o 
  -2  -5  12       29.31       31.02      1.33 o 
  -1  -5  12        0.59       -0.36      1.05 o 
   0  -5  12       10.42       12.80      1.29 o 
   1  -5  12       10.35        9.78      1.40 o 
   2  -5  12       41.21       35.04      2.03 o 
   3  -5  12       22.74       25.94      1.95 o 
   4  -5  12       16.12       17.66      2.28 o 
   5  -5  12       22.88       21.38      2.51 o 
   6  -5  12        0.50       -0.65      2.30 o 
  -8  -4  12        1.22        1.41      2.03 o 
  -7  -4  12        8.65       11.17      1.93 o 
  -6  -4  12       13.14       15.09      1.37 o 
  -5  -4  12        0.70       -0.69      1.15 o 
  -4  -4  12        7.70        8.28      1.15 o 
  -3  -4  12       10.71       12.37      1.17 o 
  -2  -4  12       37.90       41.63      1.19 o 
  -1  -4  12       25.01       27.27      1.13 o 
   0  -4  12        1.81        1.94      1.13 o 
   1  -4  12        1.06        2.70      1.15 o 
   2  -4  12       53.91       54.77      1.89 o 
   3  -4  12       67.39       59.95      2.08 o 
   4  -4  12        8.54        8.70      2.27 o 
   5  -4  12        0.01       -1.81      2.41 o 
   6  -4  12        4.86        1.76      2.13 o 
  -8  -3  12        0.09       -1.47      1.96 o 
  -7  -3  12        3.78        3.48      1.23 o 
  -6  -3  12       21.64       25.56      1.44 o 
  -5  -3  12       12.14       11.45      1.22 o 
  -4  -3  12        0.08        0.31      1.08 o 
  -3  -3  12       14.75       14.02      1.43 o 
  -2  -3  12       79.94       76.86      1.59 o 
  -1  -3  12       51.41       50.34      1.27 o 
   0  -3  12        0.85       -0.45      0.98 o 
   1  -3  12        4.65        3.87      1.30 o 
   2  -3  12        0.60        1.01      1.27 o 
   3  -3  12       18.75       23.09      1.82 o 
   4  -3  12       50.66       46.10      2.39 o 
   5  -3  12        5.78        3.32      1.98 o 
   6  -3  12        1.48        4.28      1.91 o 
  -8  -2  12        8.54        9.59      1.83 o 
  -7  -2  12        1.21        0.97      1.23 o 
  -6  -2  12       23.08       26.66      1.37 o 
  -5  -2  12       62.23       65.38      1.77 o 
  -4  -2  12       29.30       29.22      1.18 o 
  -3  -2  12        1.11        0.21      0.99 o 
  -2  -2  12       36.78       37.10      1.22 o 
  -1  -2  12      146.84      149.70      1.73 o 
   0  -2  12      186.81      184.31      2.41 o 
   1  -2  12       23.71       21.17      1.30 o 
   2  -2  12       11.88       10.93      1.24 o 
   3  -2  12        9.22        6.55      1.47 o 
   4  -2  12        4.99        8.86      3.11 o 
   5  -2  12       24.21       25.94      1.86 o 
   6  -2  12        9.32       11.18      2.11 o 
   7  -2  12        1.35        4.03      3.00 o 
  -8  -1  12        0.25        1.86      1.64 o 
  -7  -1  12        0.05       -1.15      1.17 o 
  -6  -1  12        2.01       -0.54      1.16 o 
  -5  -1  12       25.01       25.71      1.40 o 
  -4  -1  12      116.73      115.12      1.98 o 
  -3  -1  12       47.64       52.60      1.28 o 
  -2  -1  12       11.56        9.75      1.12 o 
  -1  -1  12       72.33       73.02      1.32 o 
   0  -1  12       55.97       58.41      1.46 o 
   1  -1  12       80.61       81.20      1.57 o 
   2  -1  12       47.14       40.07      1.24 o 
   3  -1  12        0.28        1.25      1.49 o 
   4  -1  12       13.28       12.37      1.65 o 
   5  -1  12        0.36        0.69      1.67 o 
   6  -1  12        0.09        1.30      1.67 o 
   7  -1  12        6.90        8.67      2.10 o 
  -8   0  12        6.93        7.97      1.23 o 
  -7   0  12        6.73        6.69      1.47 o 
  -6   0  12        0.38        0.16      1.07 o 
  -5   0  12       23.78       22.24      1.10 o 
  -4   0  12       71.14       70.37      1.46 o 
  -3   0  12      202.92      206.12      2.25 o 
  -2   0  12      139.97      133.95      2.10 o 
  -1   0  12       27.39       25.08      0.92 o 
   0   0  12      209.87      198.31      2.10 o 
   1   0  12       40.79       44.79      1.20 o 
   2   0  12       17.33       17.03      1.08 o 
   3   0  12       23.24       21.77      1.55 o 
   4   0  12        1.42        1.83      1.49 o 
   5   0  12       15.28       16.34      1.84 o 
   6   0  12        9.33       11.14      1.73 o 
   7   0  12        0.03       -2.06      2.06 o 
  -8   1  12       13.25       17.26      1.37 o 
  -7   1  12       35.50       39.61      1.46 o 
  -6   1  12       15.44       16.73      1.13 o 
  -5   1  12        1.30        0.30      1.02 o 
  -4   1  12       31.26       31.57      1.06 o 
  -3   1  12      136.68      125.44      1.67 o 
  -2   1  12      223.38      215.94      2.20 o 
  -1   1  12      105.27      109.81      1.47 o 
   0   1  12        6.87        9.37      0.87 o 
   1   1  12      107.01      106.69      1.67 o 
   2   1  12       57.43       54.81      1.33 o 
   3   1  12        0.85        0.78      1.18 o 
   4   1  12        1.04        1.64      1.49 o 
   5   1  12        7.78        5.85      1.71 o 
   6   1  12        0.18        0.02      1.93 o 
   7   1  12        5.80        6.79      2.10 o 
  -8   2  12        1.51        3.18      1.41 o 
  -7   2  12       12.23       13.34      1.33 o 
  -6   2  12       72.29       80.78      1.74 o 
  -5   2  12       50.97       48.54      1.23 o 
  -4   2  12        0.09       -0.34      0.96 o 
  -3   2  12       58.81       59.27      1.16 o 
  -2   2  12      180.33      182.47      2.05 o 
  -1   2  12      209.13      194.58      1.97 o 
   0   2  12       33.70       33.09      0.95 o 
   1   2  12       81.16       77.47      1.36 o 
   2   2  12      126.06      126.65      2.01 o 
   3   2  12       30.10       31.35      1.38 o 
   4   2  12        0.79        0.62      1.25 o 
   5   2  12       13.10        9.01      1.46 o 
   6   2  12        0.31        4.49      1.72 o 
  -8   3  12       16.03       18.68      1.57 o 
  -7   3  12        4.11        6.36      1.29 o 
  -6   3  12       74.53       81.54      1.67 o 
  -5   3  12       70.70       66.40      1.44 o 
  -4   3  12       54.00       55.55      1.21 o 
  -3   3  12        2.59        4.98      0.98 o 
  -2   3  12       57.60       56.44      1.33 o 
  -1   3  12      209.81      208.89      2.07 o 
   0   3  12      173.98      177.44      2.04 o 
   1   3  12       45.40       42.34      1.09 o 
   2   3  12        5.92        6.96      1.06 o 
   3   3  12      131.92      131.31      3.37 o 
   4   3  12       55.03       57.28      1.65 o 
   5   3  12        0.23       -1.46      1.46 o 
   6   3  12        1.29        5.67      1.72 o 
  -8   4  12        1.02        0.24      1.56 o 
  -7   4  12        2.81        2.43      1.36 o 
  -6   4  12        0.83        3.22      1.21 o 
  -5   4  12      115.33      123.90      2.15 o 
  -4   4  12      153.21      158.95      1.96 o 
  -3   4  12        9.66        7.56      1.01 o 
  -2   4  12       12.92       12.89      0.94 o 
  -1   4  12       82.25       83.24      1.56 o 
   0   4  12      113.28      112.24      1.71 o 
   1   4  12       66.96       67.51      1.39 o 
   2   4  12        3.09        4.50      1.22 o 
   3   4  12        2.46        2.65      1.23 o 
   4   4  12        5.59        5.86      1.43 o 
   5   4  12       20.08       23.80      1.62 o 
   6   4  12        2.05        2.64      1.99 o 
  -7   5  12       16.16       18.91      1.60 o 
  -6   5  12        1.50        2.08      1.36 o 
  -5   5  12       12.70       14.76      1.27 o 
  -4   5  12       88.61       86.46      1.76 o 
  -3   5  12      226.31      222.61      2.60 o 
  -2   5  12       48.09       54.05      1.30 o 
  -1   5  12       29.00       31.31      1.18 o 
   0   5  12      129.51      130.81      1.90 o 
   1   5  12      121.92      120.97      1.97 o 
   2   5  12       43.25       44.24      1.62 o 
   3   5  12        1.68        1.57      1.33 o 
   4   5  12       15.86       13.29      1.52 o 
   5   5  12        6.51        6.11      1.96 o 
   6   5  12        0.07        5.66      4.18 o 
  -7   6  12       18.95       22.47      1.70 o 
  -6   6  12        4.25        2.55      1.45 o 
  -5   6  12        2.84        2.82      1.31 o 
  -4   6  12       18.54       20.53      1.41 o 
  -3   6  12      110.60      118.54      2.08 o 
  -2   6  12      111.83      105.85      1.90 o 
  -1   6  12       42.44       43.90      1.32 o 
   0   6  12        6.34        8.86      1.14 o 
   1   6  12       43.70       44.96      1.67 o 
   2   6  12       37.17       36.99      2.02 o 
   3   6  12       19.81       15.09      1.88 o 
   4   6  12        1.06        1.38      2.55 o 
   5   6  12        2.87       -0.61      1.97 o 
  -6   7  12       32.71       31.82      1.50 o 
  -5   7  12       20.08       23.30      1.46 o 
  -4   7  12        4.34        0.50      1.43 o 
  -3   7  12       28.60       24.61      1.48 o 
  -2   7  12      102.33      109.08      2.06 o 
  -1   7  12       90.77       98.84      1.91 o 
   0   7  12        5.56        6.29      1.24 o 
   1   7  12       11.80       11.94      1.80 o 
   2   7  12       27.60       32.02      2.03 o 
   3   7  12       12.88       12.24      2.49 o 
   4   7  12        3.83        5.66      2.18 o 
  -5   8  12       12.87       10.33      2.20 o 
  -4   8  12       21.05       22.59      1.59 o 
  -3   8  12        0.71        0.31      1.48 o 
  -2   8  12       33.40       33.27      1.80 o 
  -1   8  12       56.88       61.39      1.68 o 
   0   8  12       42.62       46.39      1.75 o 
   1   8  12        5.40        2.35      1.86 o 
   2   8  12        3.56        4.53      2.40 o 
   3   8  12        8.71        8.01      2.63 o 
  -4   9  12       19.82       21.07      1.65 o 
  -3   9  12        0.27        1.28      1.55 o 
  -2   9  12        0.97        2.23      1.48 o 
  -1   9  12       11.81       15.08      1.89 o 
   0   9  12       33.58       37.74      2.32 o 
   1   9  12       11.21       12.48      1.95 o 
   2   9  12        0.19        0.39      2.15 o 
  -2  10  12        1.05        1.39      2.98 o 
  -1  10  12        8.01        4.26      2.37 o 
   0  10  12       10.36        6.21      2.40 o 
  -3  -9  13        0.13       -1.64      2.48 o 
  -2  -9  13        0.93       -0.01      2.05 o 
  -1  -9  13        0.09        2.17      1.90 o 
   0  -9  13        6.64        2.57      1.86 o 
   1  -9  13        2.18        1.55      2.73 o 
   2  -9  13        2.76        4.11      4.52 o 
  -4  -8  13        6.51        6.81      1.92 o 
  -3  -8  13        0.97       -1.64      1.64 o 
  -2  -8  13        2.50        2.88      1.74 o 
  -1  -8  13        1.87        0.20      1.74 o 
   0  -8  13        1.64        2.48      1.77 o 
   1  -8  13       25.00       28.63      2.15 o 
   2  -8  13       18.45       17.37      1.96 o 
   3  -8  13        1.86        3.43      2.59 o 
  -5  -7  13        0.62        1.30      1.82 o 
  -4  -7  13        8.94        8.04      1.62 o 
  -3  -7  13       17.31       19.50      1.64 o 
  -2  -7  13        1.11        1.60      1.81 o 
  -1  -7  13        3.56        2.38      1.60 o 
   0  -7  13        1.32       -0.16      1.65 o 
   1  -7  13        0.63       -0.71      1.71 o 
   2  -7  13        2.33        0.37      1.76 o 
   3  -7  13       25.20       25.37      2.62 o 
   4  -7  13        2.34        1.64      2.62 o 
  -6  -6  13        1.72        5.18      1.68 o 
  -5  -6  13        7.00        5.44      1.76 o 
  -4  -6  13        4.72        6.63      1.41 o 
  -3  -6  13       15.23       20.17      1.46 o 
  -2  -6  13       64.22       69.99      2.58 o 
  -1  -6  13       20.62       23.17      1.65 o 
   0  -6  13        0.36        0.52      1.39 o 
   1  -6  13        3.11        3.62      1.58 o 
   2  -6  13        5.18        4.57      1.75 o 
   3  -6  13        3.99        2.63      2.29 o 
   4  -6  13        2.66        3.19      2.59 o 
   5  -6  13        2.78        1.38      3.30 o 
  -7  -5  13        0.34        0.31      1.42 o 
  -6  -5  13        0.59        0.80      2.06 o 
  -5  -5  13        3.82        4.26      1.36 o 
  -4  -5  13       14.65       14.91      1.35 o 
  -3  -5  13        1.01        4.10      1.56 o 
  -2  -5  13       11.00        9.98      1.31 o 
  -1  -5  13       32.92       39.84      1.36 o 
   0  -5  13       54.09       54.23      2.00 o 
   1  -5  13        7.03        8.15      1.54 o 
   2  -5  13        6.37        4.52      1.57 o 
   3  -5  13        0.33        0.89      2.19 o 
   4  -5  13        1.38        1.91      2.43 o 
   5  -5  13        6.37        3.72      2.46 o 
  -7  -4  13        1.72        1.30      1.41 o 
  -6  -4  13       13.36       14.47      1.49 o 
  -5  -4  13       17.28       19.97      1.36 o 
  -4  -4  13       12.45       12.00      1.29 o 
  -3  -4  13       11.16       14.11      1.30 o 
  -2  -4  13        1.02        1.01      1.33 o 
  -1  -4  13       21.66       22.66      1.23 o 
   0  -4  13       35.13       39.12      1.48 o 
   1  -4  13       20.37       22.30      1.38 o 
   2  -4  13        1.47        1.46      1.55 o 
   3  -4  13        4.92        6.35      2.54 o 
   4  -4  13        8.01       13.80      2.48 o 
   5  -4  13        0.79        2.28      2.53 o 
  -7  -3  13        1.32       -0.28      1.36 o 
  -6  -3  13        7.03        6.37      1.44 o 
  -5  -3  13        0.16       -0.05      1.24 o 
  -4  -3  13       54.36       55.80      1.64 o 
  -3  -3  13       82.79       84.87      1.94 o 
  -2  -3  13       25.88       28.39      1.22 o 
  -1  -3  13        1.69        0.77      1.10 o 
   0  -3  13       35.16       37.11      1.41 o 
   1  -3  13       48.55       46.20      1.67 o 
   2  -3  13       13.29       12.90      2.10 o 
   3  -3  13        0.90        0.26      2.06 o 
   4  -3  13        0.24       -2.15      2.15 o 
   5  -3  13        0.55        2.31      2.46 o 
   6  -3  13        7.73        9.88      2.65 o 
  -8  -2  13        3.09        3.30      2.03 o 
  -7  -2  13        0.18       -1.33      1.33 o 
  -6  -2  13        2.35        2.75      1.36 o 
  -5  -2  13        1.81        2.37      1.18 o 
  -4  -2  13        3.49        3.76      1.21 o 
  -3  -2  13       40.36       38.89      1.30 o 
  -2  -2  13       55.37       56.93      1.70 o 
  -1  -2  13       14.58       18.79      1.30 o 
   0  -2  13        1.61        2.31      1.19 o 
   1  -2  13       66.78       67.00      1.68 o 
   2  -2  13       77.19       75.37      2.04 o 
   3  -2  13        3.62        4.28      1.94 o 
   4  -2  13        9.46        7.81      1.99 o 
   5  -2  13        3.47        1.35      2.10 o 
   6  -2  13        1.94       -1.71      2.36 o 
  -8  -1  13        1.94        3.50      1.94 o 
  -7  -1  13       29.43       32.55      1.69 o 
  -6  -1  13        9.37        8.76      1.35 o 
  -5  -1  13        0.87        0.41      1.11 o 
  -4  -1  13        3.08        1.92      1.11 o 
  -3  -1  13       24.17       25.71      1.25 o 
  -2  -1  13      104.49      107.62      1.90 o 
  -1  -1  13       60.06       57.18      1.28 o 
   0  -1  13        8.88        7.55      1.10 o 
   1  -1  13        5.28        5.52      1.04 o 
   2  -1  13       48.83       48.06      1.50 o 
   3  -1  13       81.15       90.47      2.69 o 
   4  -1  13       28.91       28.43      2.13 o 
   5  -1  13        1.14        2.56      2.13 o 
   6  -1  13       12.16        9.35      2.29 o 
  -8   0  13        1.85        1.73      1.34 o 
  -7   0  13        1.57        2.14      1.36 o 
  -6   0  13       29.72       29.69      1.32 o 
  -5   0  13       47.82       48.52      1.36 o 
  -4   0  13        2.33        1.42      1.07 o 
  -3   0  13       11.69        8.10      1.15 o 
  -2   0  13       47.67       51.24      2.07 o 
  -1   0  13       95.43       98.57      1.58 o 
   0   0  13       58.85       59.54      1.25 o 
   1   0  13        3.10        2.71      1.06 o 
   2   0  13       11.53        9.06      1.14 o 
   3   0  13        6.73        7.22      1.63 o 
   4   0  13        3.52        4.78      2.10 o 
   5   0  13       11.72       16.18      2.23 o 
   6   0  13        3.61        1.81      2.24 o 
  -8   1  13        1.87        1.68      1.43 o 
  -7   1  13        4.62        4.57      1.43 o 
  -6   1  13       11.98       11.10      1.28 o 
  -5   1  13       73.93       78.48      1.56 o 
  -4   1  13       68.71       71.71      1.50 o 
  -3   1  13       20.05       20.40      1.13 o 
  -2   1  13       29.02       27.80      1.11 o 
  -1   1  13      156.03      154.65      1.90 o 
   0   1  13      154.70      159.36      1.97 o 
   1   1  13       67.03       69.84      1.56 o 
   2   1  13        0.06       -1.01      1.22 o 
   3   1  13       40.19       38.04      1.85 o 
   4   1  13       22.15       21.56      2.80 o 
   5   1  13        0.71        1.24      1.90 o 
   6   1  13        0.76        2.12      2.37 o 
  -8   2  13        8.03        6.66      1.95 o 
  -7   2  13        2.09        0.30      1.37 o 
  -6   2  13        1.45        1.15      1.19 o 
  -5   2  13        5.90        3.38      1.16 o 
  -4   2  13      148.31      156.45      2.19 o 
  -3   2  13      132.05      134.59      2.04 o 
  -2   2  13       10.46       12.13      1.04 o 
  -1   2  13        6.19        7.99      0.93 o 
   0   2  13       56.54       58.29      1.16 o 
   1   2  13      105.42       95.32      1.77 o 
   2   2  13       60.31       64.92      1.83 o 
   3   2  13        1.01        1.31      1.51 o 
   4   2  13        9.90        7.19      1.87 o 
   5   2  13       15.54       18.53      1.78 o 
   6   2  13        2.26        1.20      1.86 o 
  -7   3  13        5.36        5.20      1.82 o 
  -6   3  13       14.97       15.27      1.31 o 
  -5   3  13        0.48       -1.12      1.12 o 
  -4   3  13       36.18       33.32      1.26 o 
  -3   3  13      136.50      132.66      1.90 o 
  -2   3  13      160.79      169.06      2.14 o 
  -1   3  13        3.85        4.21      0.94 o 
   0   3  13       46.33       52.18      1.67 o 
   1   3  13       60.66       65.78      1.27 o 
   2   3  13       26.64       28.61      2.14 o 
   3   3  13        6.90        6.74      1.60 o 
   4   3  13        0.02       -1.14      1.67 o 
   5   3  13        8.05        9.04      1.71 o 
  -7   4  13       37.90       42.09      1.66 o 
  -6   4  13        6.27        4.62      1.42 o 
  -5   4  13        1.67        0.65      1.32 o 
  -4   4  13       11.96       16.71      1.31 o 
  -3   4  13       34.79       36.03      1.43 o 
  -2   4  13      178.95      181.76      2.38 o 
  -1   4  13      112.37      112.32      1.80 o 
   0   4  13       12.53       12.13      1.15 o 
   1   4  13       21.39       25.03      1.62 o 
   2   4  13       74.55       73.77      1.66 o 
   3   4  13       38.63       41.64      2.34 o 
   4   4  13        1.30        1.88      1.82 o 
   5   4  13        0.02       -1.30      1.67 o 
  -7   5  13        0.80        0.09      1.55 o 
  -6   5  13       56.61       59.73      1.76 o 
  -5   5  13       75.71       81.01      2.29 o 
  -4   5  13        4.15        4.56      1.34 o 
  -3   5  13       16.91       17.51      1.97 o 
  -2   5  13        5.18        5.72      1.49 o 
  -1   5  13       74.57       80.38      1.67 o 
   0   5  13       64.92       71.00      1.52 o 
   1   5  13        0.72        0.73      1.38 o 
   2   5  13       12.97       10.44      1.46 o 
   3   5  13       18.52       18.53      1.63 o 
   4   5  13       10.97       13.90      2.32 o 
   5   5  13        1.33        2.36      2.81 o 
  -6   6  13        0.48       -1.55      1.55 o 
  -5   6  13       39.17       35.91      1.61 o 
  -4   6  13       86.68       88.15      1.93 o 
  -3   6  13       17.87       24.69      1.50 o 
  -2   6  13       55.50       58.61      1.72 o 
  -1   6  13       78.79       84.87      1.75 o 
   0   6  13       30.02       28.91      1.46 o 
   1   6  13       30.46       32.40      1.62 o 
   2   6  13        1.76        0.86      2.06 o 
   3   6  13       11.78       13.93      2.51 o 
   4   6  13       13.69       17.40      3.43 o 
  -5   7  13        0.76       -1.54      1.54 o 
  -4   7  13       17.68       15.53      1.58 o 
  -3   7  13       45.73       44.52      1.67 o 
  -2   7  13        7.64       10.06      1.59 o 
  -1   7  13        3.48        1.84      1.42 o 
   0   7  13       48.29       56.71      2.18 o 
   1   7  13       36.62       44.95      2.01 o 
   2   7  13        5.40        3.33      2.11 o 
   3   7  13        0.37        1.75      2.66 o 
  -4   8  13       26.01       27.00      2.74 o 
  -3   8  13        8.89        4.56      1.59 o 
  -2   8  13       19.98       19.83      1.69 o 
  -1   8  13        1.37        3.84      1.56 o 
   0   8  13       10.36       10.70      1.90 o 
   1   8  13       11.77       11.39      1.93 o 
   2   8  13       14.52       22.12      2.53 o 
  -3   9  13       30.89       30.48      4.99 o 
  -2   9  13       22.69       23.19      2.37 o 
  -1   9  13        3.14        0.71      1.96 o 
   0   9  13        0.71       -1.57      1.93 o 
  -3  -8  14        0.43       -1.79      1.79 o 
  -2  -8  14        6.13        6.14      1.89 o 
  -1  -8  14        6.57        5.01      1.82 o 
   0  -8  14        0.17        0.56      1.95 o 
   1  -8  14        1.67        1.86      1.97 o 
  -4  -7  14       14.72       19.46      1.82 o 
  -3  -7  14        6.30        8.17      1.84 o 
  -2  -7  14        0.08       -0.87      1.71 o 
  -1  -7  14       14.13       18.16      2.42 o 
   0  -7  14       27.78       27.53      2.00 o 
   1  -7  14        0.64        1.06      1.85 o 
   2  -7  14        8.73        9.27      2.22 o 
   3  -7  14        1.65        4.18      2.72 o 
  -5  -6  14        0.61       -1.58      1.86 o 
  -4  -6  14        0.15       -1.44      1.44 o 
  -3  -6  14        1.07        1.00      1.68 o 
  -2  -6  14       17.73       22.07      1.74 o 
  -1  -6  14        2.45        3.87      1.67 o 
   0  -6  14       21.95       25.01      1.89 o 
   1  -6  14       32.16       34.78      1.96 o 
   2  -6  14        4.11        5.90      1.92 o 
   3  -6  14        3.44        2.55      2.89 o 
  -6  -5  14        0.08       -1.78      1.78 o 
  -5  -5  14        0.38       -0.12      1.61 o 
  -4  -5  14        4.08        3.00      1.43 o 
  -3  -5  14       15.30       16.11      1.45 o 
  -2  -5  14        1.61        2.04      1.38 o 
  -1  -5  14        0.63        0.69      1.40 o 
   0  -5  14        0.12       -0.36      1.44 o 
   1  -5  14       12.84       15.12      1.71 o 
   2  -5  14       42.20       46.71      2.07 o 
   3  -5  14       14.96       16.88      2.74 o 
   4  -5  14        0.96       -1.44      3.35 o 
  -6  -4  14        7.61        7.68      1.62 o 
  -5  -4  14        9.81        9.09      1.44 o 
  -4  -4  14        4.15        2.76      1.37 o 
  -3  -4  14       11.90        9.57      1.37 o 
  -2  -4  14       14.38       14.38      1.46 o 
  -1  -4  14       22.94       26.10      1.60 o 
   0  -4  14        1.91        1.66      1.39 o 
   1  -4  14        3.96        1.79      2.01 o 
   2  -4  14        3.72        5.28      1.72 o 
   3  -4  14        8.01       10.90      2.41 o 
   4  -4  14       13.79       19.83      2.96 o 
  -7  -3  14        3.59        4.04      1.52 o 
  -6  -3  14        0.26       -0.51      1.59 o 
  -5  -3  14        0.62        2.06      1.36 o 
  -4  -3  14       13.54       17.24      1.39 o 
  -3  -3  14        2.28        2.91      1.37 o 
  -2  -3  14       68.94       73.95      1.81 o 
  -1  -3  14       79.62       77.44      1.79 o 
   0  -3  14        9.68        9.46      1.29 o 
   1  -3  14        0.10       -1.25      1.25 o 
   2  -3  14        3.30        2.56      1.68 o 
   3  -3  14        9.80        7.15      2.46 o 
   4  -3  14        3.78        6.30      2.56 o 
   5  -3  14        0.10        1.70      2.55 o 
  -7  -2  14        0.17        0.37      1.54 o 
  -6  -2  14       12.34       14.04      1.60 o 
  -5  -2  14       19.39       23.18      1.37 o 
  -4  -2  14        3.40        5.88      1.29 o 
  -3  -2  14        0.28       -0.67      1.19 o 
  -2  -2  14       11.18       12.60      1.27 o 
  -1  -2  14       12.95       10.38      1.28 o 
   0  -2  14      135.28      141.73      2.04 o 
   1  -2  14       34.89       40.26      2.52 o 
   2  -2  14        1.00        3.72      1.51 o 
   3  -2  14        3.79        7.48      2.36 o 
   4  -2  14        6.11        3.70      2.20 o 
   5  -2  14        8.77       10.37      2.40 o 
  -7  -1  14        0.12        0.28      1.49 o 
  -6  -1  14        0.17        1.35      1.41 o 
  -5  -1  14       27.91       27.26      1.41 o 
  -4  -1  14       40.88       41.54      1.46 o 
  -3  -1  14        5.09        5.79      1.23 o 
  -2  -1  14        0.67       -0.74      1.17 o 
  -1  -1  14        0.66        0.46      1.18 o 
   0  -1  14       17.74       17.93      1.41 o 
   1  -1  14       35.89       37.20      2.22 o 
   2  -1  14        8.30        6.74      1.50 o 
   3  -1  14        1.48        2.06      1.83 o 
   4  -1  14        5.00        3.09      2.09 o 
   5  -1  14        2.09        3.14      2.45 o 
  -7   0  14       16.56       20.41      1.74 o 
  -6   0  14        3.34        2.78      1.36 o 
  -5   0  14        1.93        3.19      1.22 o 
  -4   0  14       46.88       49.53      1.51 o 
  -3   0  14      104.14      101.63      2.03 o 
  -2   0  14        9.05        9.30      1.23 o 
  -1   0  14        0.93        0.22      1.16 o 
   0   0  14        2.33       -0.10      1.09 o 
   1   0  14       42.94       47.47      2.10 o 
   2   0  14       60.63       66.44      1.85 o 
   3   0  14        8.49       10.09      1.84 o 
   4   0  14        4.03        3.54      2.19 o 
   5   0  14        6.93        4.84      2.35 o 
  -7   1  14       13.98       15.80      1.60 o 
  -6   1  14       15.90       12.96      1.35 o 
  -5   1  14        8.85        9.46      1.35 o 
  -4   1  14        2.12        1.57      1.28 o 
  -3   1  14       50.96       54.17      1.56 o 
  -2   1  14       96.56      100.50      1.86 o 
  -1   1  14       22.57       19.78      1.71 o 
   0   1  14       13.84       15.33      1.14 o 
   1   1  14       15.76       15.46      1.62 o 
   2   1  14        5.92        4.36      1.37 o 
   3   1  14       19.84       23.99      1.92 o 
   4   1  14       14.91       18.46      2.05 o 
   5   1  14        0.21       -1.36      2.01 o 
  -7   2  14        0.76        0.23      1.56 o 
  -6   2  14       20.56       22.34      1.38 o 
  -5   2  14       33.01       36.62      1.44 o 
  -4   2  14        3.52        4.22      1.28 o 
  -3   2  14        6.20        7.56      1.15 o 
  -2   2  14       95.23       96.35      1.81 o 
  -1   2  14      145.00      154.83      1.94 o 
   0   2  14       31.99       33.78      1.20 o 
   1   2  14       11.31       11.92      1.20 o 
   2   2  14       46.87       51.19      1.86 o 
   3   2  14       15.66       15.01      1.87 o 
   4   2  14        2.65        3.75      1.98 o 
   5   2  14        1.01        1.61      2.03 o 
  -7   3  14        4.43        2.24      1.42 o 
  -6   3  14        2.27        2.78      1.42 o 
  -5   3  14       15.14       14.65      1.41 o 
  -4   3  14       34.51       31.72      1.43 o 
  -3   3  14        0.87        0.65      1.15 o 
  -2   3  14        4.63        3.05      1.09 o 
  -1   3  14       38.92       41.53      1.38 o 
   0   3  14      133.87      137.97      2.07 o 
   1   3  14       48.69       52.72      1.63 o 
   2   3  14        0.46        0.53      1.92 o 
   3   3  14       12.56       18.32      1.77 o 
   4   3  14       10.03        9.59      2.06 o 
   5   3  14        3.52        3.51      2.06 o 
  -6   4  14        7.23        8.79      1.62 o 
  -5   4  14       36.11       36.72      1.73 o 
  -4   4  14       35.80       34.64      1.55 o 
  -3   4  14       18.15       17.74      1.42 o 
  -2   4  14        0.00        0.43      1.37 o 
  -1   4  14       27.88       28.11      1.29 o 
   0   4  14       31.44       30.83      1.34 o 
   1   4  14       27.76       28.22      1.47 o 
   2   4  14       13.32       14.61      1.72 o 
   3   4  14        0.38       -0.31      1.71 o 
   4   4  14        7.24        6.71      2.06 o 
  -6   5  14        1.84        5.65      1.67 o 
  -5   5  14        0.25       -0.28      1.68 o 
  -4   5  14       35.04       39.56      2.09 o 
  -3   5  14      114.10      113.41      2.24 o 
  -2   5  14       21.62       18.53      1.55 o 
  -1   5  14        0.49       -0.03      1.24 o 
   0   5  14        8.54        6.42      1.28 o 
   1   5  14       38.41       42.66      1.71 o 
   2   5  14       23.57       24.67      1.75 o 
   3   5  14        2.70        1.11      1.99 o 
   4   5  14        0.10        0.16      2.14 o 
  -5   6  14        4.31        1.91      1.62 o 
  -4   6  14        1.66        2.37      1.50 o 
  -3   6  14        4.01       -0.29      1.49 o 
  -2   6  14       49.71       51.98      1.91 o 
  -1   6  14       47.84       55.17      1.67 o 
   0   6  14        6.42        8.81      1.59 o 
   1   6  14       17.36       18.23      1.65 o 
   2   6  14        2.76        1.90      1.64 o 
   3   6  14        5.41        5.80      3.09 o 
  -4   7  14       26.11       31.42      1.79 o 
  -3   7  14       18.20       17.37      1.61 o 
  -2   7  14        6.96        5.51      1.69 o 
  -1   7  14        8.89        8.99      2.18 o 
   0   7  14       19.95       20.68      1.75 o 
   1   7  14        1.28       -0.80      1.86 o 
   2   7  14       23.65       27.63      2.16 o 
  -2   8  14       41.28       47.72      2.02 o 
  -1   8  14        5.08        4.24      3.40 o 
   0   8  14        1.95        1.62      2.12 o 
  -3  -7  15        1.96        4.92      2.53 o 
  -2  -7  15       17.15       19.24      1.97 o 
  -1  -7  15        3.71        5.05      1.87 o 
   0  -7  15        0.06        1.60      1.97 o 
   1  -7  15        0.79       -0.77      1.97 o 
  -4  -6  15        0.02        0.29      1.74 o 
  -3  -6  15        8.39        6.13      1.80 o 
  -2  -6  15        0.33        1.88      1.84 o 
  -1  -6  15       26.09       26.60      1.93 o 
   0  -6  15       13.08       17.08      1.97 o 
   1  -6  15        0.05       -1.92      1.92 o 
   2  -6  15        2.45        3.21      2.34 o 
  -5  -5  15        2.41        2.63      1.78 o 
  -4  -5  15        3.11       -0.95      1.57 o 
  -3  -5  15        0.28       -0.54      1.56 o 
  -2  -5  15        2.45       -0.33      1.91 o 
  -1  -5  15        0.68       -1.69      1.69 o 
   0  -5  15        3.87        2.74      1.55 o 
   1  -5  15        7.98        5.88      1.84 o 
   2  -5  15        1.48        0.59      2.22 o 
   3  -5  15        3.22        4.24      2.78 o 
  -5  -4  15        6.50        6.41      1.55 o 
  -4  -4  15       23.56       27.09      1.73 o 
  -3  -4  15        0.15       -1.46      1.46 o 
  -2  -4  15        7.51        7.58      1.51 o 
  -1  -4  15        0.16       -1.36      1.36 o 
   0  -4  15        2.90        3.25      1.39 o 
   1  -4  15       16.48       17.26      3.16 o 
   2  -4  15        3.33        1.08      2.16 o 
   3  -4  15        0.32        0.09      2.48 o 
  -6  -3  15        0.74        2.35      1.73 o 
  -5  -3  15        0.68        1.21      1.51 o 
  -4  -3  15        1.66        1.97      1.48 o 
  -3  -3  15        8.70        6.64      1.75 o 
  -2  -3  15       12.54       17.39      1.78 o 
  -1  -3  15        1.56        3.46      1.39 o 
   0  -3  15       13.40       15.00      1.44 o 
   1  -3  15        3.51        2.21      1.41 o 
   2  -3  15        8.83       10.67      1.91 o 
   3  -3  15        8.83        8.99      2.67 o 
   4  -3  15        0.10       -0.20      2.65 o 
  -6  -2  15        8.18        5.30      1.74 o 
  -5  -2  15        0.16       -1.22      1.48 o 
  -4  -2  15       12.79       16.19      1.48 o 
  -3  -2  15       32.88       35.07      1.51 o 
  -2  -2  15       12.29       10.46      1.45 o 
  -1  -2  15        1.86        1.98      1.35 o 
   0  -2  15        0.31       -0.83      1.38 o 
   1  -2  15        1.00        0.22      1.50 o 
   2  -2  15       31.19       33.31      1.97 o 
   3  -2  15       10.84       13.86      2.19 o 
   4  -2  15        0.34        0.57      2.59 o 
  -6  -1  15       10.60        9.48      2.02 o 
  -5  -1  15        1.47       -0.06      1.44 o 
  -4  -1  15        0.80        0.51      1.41 o 
  -3  -1  15        9.44       11.89      1.41 o 
  -2  -1  15       71.39       69.92      1.85 o 
  -1  -1  15       57.66       58.75      1.65 o 
   0  -1  15        0.52        1.56      1.48 o 
   1  -1  15        5.24        4.94      1.47 o 
   2  -1  15        4.55        4.30      1.94 o 
   3  -1  15        2.62        4.79      1.99 o 
   4  -1  15       27.85       32.81      2.20 o 
  -6   0  15        0.56       -1.27      1.68 o 
  -5   0  15       54.79       58.53      1.77 o 
  -4   0  15       15.30       14.18      1.51 o 
  -3   0  15        2.92        2.80      1.36 o 
  -2   0  15       15.80       15.76      1.42 o 
  -1   0  15       69.00       71.96      2.81 o 
   0   0  15       35.31       33.19      1.50 o 
   1   0  15        1.22        1.65      1.42 o 
   2   0  15       12.77       12.07      1.90 o 
   3   0  15        0.85        0.50      1.93 o 
   4   0  15        2.33        1.08      2.16 o 
  -6   1  15        5.45        8.06      1.54 o 
  -5   1  15        5.75        3.94      1.71 o 
  -4   1  15       20.82       18.90      1.48 o 
  -3   1  15       56.03       65.73      1.73 o 
  -2   1  15        2.91        2.79      1.36 o 
  -1   1  15       26.82       31.57      1.55 o 
   0   1  15       84.24       89.74      1.81 o 
   1   1  15       57.43       60.32      1.54 o 
   2   1  15        0.58        2.68      1.85 o 
   3   1  15       22.12       24.59      2.10 o 
   4   1  15        6.65        7.37      2.45 o 
  -6   2  15        2.38        1.36      1.61 o 
  -5   2  15        0.36       -1.42      1.42 o 
  -4   2  15       17.08       17.58      1.45 o 
  -3   2  15       28.81       31.85      1.64 o 
  -2   2  15        7.07        6.25      1.33 o 
  -1   2  15        1.33       -0.67      1.25 o 
   0   2  15        3.30        3.41      1.29 o 
   1   2  15       28.24       29.53      1.48 o 
   2   2  15       42.94       46.95      1.94 o 
   3   2  15        3.06        4.85      2.00 o 
   4   2  15       10.52        9.40      2.23 o 
  -6   3  15       10.01       11.83      1.73 o 
  -5   3  15       12.76       17.70      1.71 o 
  -4   3  15       20.67       20.08      1.68 o 
  -3   3  15        7.95        8.08      1.40 o 
  -2   3  15       37.34       39.28      1.57 o 
  -1   3  15        8.46       10.33      1.38 o 
   0   3  15       10.33       12.96      1.40 o 
   1   3  15       14.20       17.38      1.72 o 
   2   3  15       13.56       16.42      1.79 o 
   3   3  15       13.65       18.37      2.09 o 
  -5   4  15       13.92       15.36      1.67 o 
  -4   4  15        2.19        4.04      1.51 o 
  -3   4  15       40.70       43.55      1.66 o 
  -2   4  15       23.32       22.91      1.50 o 
  -1   4  15       11.89       12.38      1.47 o 
   0   4  15        9.65        9.18      1.37 o 
   1   4  15        0.34        0.31      1.62 o 
   2   4  15        7.34        4.83      2.01 o 
   3   4  15        8.75        7.39      1.94 o 
  -5   5  15       11.64       10.71      1.73 o 
  -4   5  15        7.16        9.05      1.59 o 
  -3   5  15        3.82        0.29      1.52 o 
  -2   5  15       38.76       44.03      1.80 o 
  -1   5  15       43.76       47.67      1.67 o 
   0   5  15        5.07        3.96      1.49 o 
   1   5  15        0.24       -0.78      1.74 o 
   2   5  15        0.47       -1.17      2.00 o 
  -4   6  15        8.88        6.26      1.83 o 
  -3   6  15        2.07        2.06      1.64 o 
  -2   6  15        2.05        3.24      1.70 o 
  -1   6  15       14.53       13.06      1.66 o 
   0   6  15       31.69       34.68      1.82 o 
   1   6  15       18.21       17.72      1.80 o 
  -2   7  15        2.31        3.03      1.93 o 
  -1   7  15        9.35        8.29      2.13 o 
  -1  -6  16        0.22       -3.78      4.99 o 
  -3  -5  16       38.60       45.17      1.93 o 
  -2  -5  16        9.53        7.90      1.91 o 
  -1  -5  16       12.98       14.93      1.94 o 
   0  -5  16        4.46        2.48      1.73 o 
   1  -5  16        5.86        9.04      1.88 o 
  -4  -4  16        1.51        1.74      1.63 o 
  -3  -4  16        0.53       -1.65      1.65 o 
  -2  -4  16       22.99       22.98      1.71 o 
  -1  -4  16       26.80       29.20      1.62 o 
   0  -4  16        1.23        1.61      1.71 o 
   1  -4  16       15.76       17.73      1.89 o 
   2  -4  16        0.42       -2.58      2.58 o 
  -4  -3  16        1.16        2.01      1.68 o 
  -3  -3  16        1.88        0.12      1.62 o 
  -2  -3  16        0.59        0.10      1.69 o 
  -1  -3  16        6.54        7.17      1.53 o 
   0  -3  16       36.59       38.25      1.71 o 
   1  -3  16        0.30        1.52      1.56 o 
   2  -3  16       20.60       22.57      2.33 o 
  -5  -2  16        5.56        9.36      1.71 o 
  -4  -2  16       33.63       36.36      1.97 o 
  -3  -2  16        0.39        0.36      1.58 o 
  -2  -2  16       13.98       13.93      1.77 o 
  -1  -2  16        3.61        0.69      1.49 o 
   0  -2  16        0.79       -1.52      1.52 o 
   1  -2  16        6.94        4.93      1.56 o 
   2  -2  16        6.40        6.40      2.25 o 
   3  -2  16        1.38        3.68      2.39 o 
  -5  -1  16       10.51       13.73      1.60 o 
  -4  -1  16        4.16        1.97      1.55 o 
  -3  -1  16       13.66       15.71      1.68 o 
  -2  -1  16        5.40        5.01      1.56 o 
  -1  -1  16       13.16       13.12      1.64 o 
   0  -1  16       31.53       39.25      2.34 o 
   1  -1  16       19.12       22.61      1.67 o 
   2  -1  16        0.15        0.71      2.14 o 
   3  -1  16        3.67        2.33      2.29 o 
  -5   0  16        2.23        1.87      1.56 o 
  -4   0  16        3.97        5.79      1.54 o 
  -3   0  16       51.96       59.37      2.07 o 
  -2   0  16       14.81       10.38      1.65 o 
  -1   0  16        0.14        0.84      1.79 o 
   0   0  16        0.35        2.24      1.57 o 
   1   0  16       13.87       15.49      1.60 o 
   2   0  16       34.63       35.46      2.19 o 
   3   0  16       10.35       13.08      2.90 o 
  -5   1  16        2.83        4.40      1.65 o 
  -4   1  16       11.69       17.84      1.64 o 
  -3   1  16        5.53        4.40      1.56 o 
  -2   1  16       16.91       17.24      1.57 o 
  -1   1  16       42.64       44.85      1.80 o 
   0   1  16        0.02        1.06      1.58 o 
   1   1  16        8.70        9.17      1.95 o 
   2   1  16        1.82        3.21      2.22 o 
   3   1  16        3.68        3.23      2.15 o 
  -5   2  16        2.34        2.58      1.64 o 
  -4   2  16        6.97        8.21      1.64 o 
  -3   2  16        0.26       -0.59      1.74 o 
  -2   2  16       43.84       55.73      1.98 o 
  -1   2  16       26.17       29.34      1.98 o 
   0   2  16       12.15       16.78      1.77 o 
   1   2  16        4.50        5.75      1.98 o 
   2   2  16        6.02        2.89      2.09 o 
  -4   3  16       14.05       17.86      1.87 o 
  -3   3  16        2.17        3.28      1.59 o 
  -2   3  16        3.04        4.40      1.52 o 
  -1   3  16        1.48        3.89      1.57 o 
   0   3  16       20.88       24.13      1.84 o 
   1   3  16       10.83       12.30      2.04 o 
   2   3  16        0.02       -2.10      2.10 o 
  -4   4  16       30.91       34.51      1.89 o 
  -3   4  16       28.68       33.42      1.82 o 
  -2   4  16        0.17        2.78      1.56 o 
  -1   4  16       42.92       53.61      1.79 o 
   0   4  16       15.96       17.17      1.91 o 
   1   4  16        0.52       -1.32      2.05 o 
  -3   5  16       17.36       19.76      2.35 o 
  -2   5  16       16.79       19.51      1.70 o 
  -1   5  16        3.08        6.30      2.74 o 
   0   5  16        8.15       11.44      1.80 o 
  -2  -3  17        8.37        5.78      1.76 o 
  -1  -3  17        4.81        5.15      2.20 o 
   0  -3  17        5.69        5.37      1.68 o 
  -3  -2  17        1.05        0.67      1.79 o 
  -2  -2  17       23.94       32.55      2.31 o 
  -1  -2  17       23.94       25.52      1.86 o 
   0  -2  17        1.23        1.02      1.64 o 
   1  -2  17       20.19       23.08      2.01 o 
  -3  -1  17        4.71        5.49      1.80 o 
  -2  -1  17        0.38       -1.67      1.67 o 
  -1  -1  17        7.30        5.68      1.81 o 
   0  -1  17       20.17       22.22      1.75 o 
   1  -1  17        0.19       -1.71      1.86 o 
  -3   0  17        3.74        5.21      1.76 o 
  -2   0  17        7.99        9.42      1.96 o 
  -1   0  17       22.47       27.02      1.91 o 
   0   0  17        3.38        3.38      1.78 o 
   1   0  17        0.76       -0.95      2.04 o 
  -3   1  17        2.82        4.02      1.68 o 
  -2   1  17        0.05       -0.96      1.72 o 
  -1   1  17        0.30       -1.72      1.72 o 
   0   1  17       14.54       18.78      1.97 o 
   1   1  17       34.21       40.36      3.11 o 
  -3   2  17        8.24        7.68      1.96 o 
  -2   2  17        3.67        3.91      2.04 o 
  -1   2  17        2.16        1.91      1.81 o 
   0   2  17        8.77        8.71      2.73 o 
  -1   3  17        0.46        3.45      2.19 o 
                                                 
